# Supplementary material for: Identification of DDX31 as a Potential Oncogene of Invasive Metastasis and Proliferation in PDAC
Source: Front Cell Dev Biol. 2022 Feb 14;10:762372. doi: 10.3389/fcell.2022.762372 (PMC8883474; doi:10.3389/fcell.2022.762372)
Supplement: Supplementary file 2 [file Table2.XLSX]

## Sheet: Sheet1
					NOT PRESENTED
			Scramble				sh-DDX31
		1	2.2*2.2	2.3*1.5	2.3*2.2	2.3*1.4	2.0*1.3	2.2*1.2	1.8*1.6	2.3*1.2
		2	4.7*2.2	4.2*3.5	5.5*3.7	6.5*4.5	2.5*1.8	3.5*2.2	4.8*3.3	4.8*2.7
		3	6.5*4.8	5.7*4.1	7.6*4.3	7.6*5.3	4.6*4.5	4.9*3.2	5.2*4.8	5.2*3.5
		4	8.4*6.6	10.2*8.2	9.6*7.8	8.5*8.3	5.5*4.6	5.2*3.9	6.7*5.2	7.5*6.1
			Scramble				sh-DDX31
		1	5.432	3.968	5.566	2.254	1.69	1.98	2.304	1.656
		2	11.374	25.725	37.648	65.813	4.05	8.47	26.136	17.496
		3	74.88	47.909	70.262	106.742	46.575	23.52	59.904	31.85
		4	182.952	342.924	292.032	292.783	58.19	39.546	90.584	139.538
		WT						VECTOR						DDX31-OE
	4	1.8*1.6	1.9*1.6	2.1*1.8	1.7*1.5	1.7*1.3	2.1*1.6	2.3*2.1	2.0*1.6	1.9*1.8	1.8*1.8	2.1*1.7	2.2*1.6	3.2*2.8	2.9*2.9	2.8*2.7	2.9*2.7	3.0*3.0	2.8*2.6
	7	2.4*2.0	2.4*2.2	2.7*2.1	2.3*2.2	3.0*2.3	2.9*2.6	2.4*2.4	2.8*2.9	3.3*2.6	2.3*2.2	3.3*3.0	3.8*3.4	3.6*3.6	3.8*3.6	3.7*3.7	3.5*3.1	4.4*3.9	3.8*3,2
	10	2.7*2.7	2.9*2.8	3.1*2.3	2.5*2.2	3.6*2.6	3.2*3.0	2.7*2.6	3.5*3.3	3.4*3.1	2.5*2.3	3.7*3.4	4.6*3.5	4.3*4.0	5.5*5.3	4.3*4.1	3.9*3.7	4.8*4.2	3.8*3.8
	13	3.4*3.3	4.3*3.0	3.1*3.1	3.8*3.4	4.4*3.8	3.9*3.7	3.2*2.7	4.2*3.8	4.1*3.8	4.3*3.5	4.6*4.2	5.4*4.8	5.5*5.1	6.7*5.9	6.6*5.7	4.8*4.2	6.5*5.4	5.9*4.8
	16	4.5*3.9	4.8*3.6	3.8*3.8	4.8*3.7	5.6*4.2	4.3*4.2	3.4*2.8	4.7*4.4	4.6*4.2	4.7*4.7	4.8*4.6	5.8*5.3	6.8*6.4	7.9*6.8	8.4*6.2	5.5*5.5	7.6*5.9	6.6*5.8
	19	4.8*4,2	5.6*4.4	4.1*3.8	5.0*3.8	5.9*4.7	5.5*4.3	3.8*3.2	5.0*4.3	4.7*4.5	5.9*5.1	4.9*4.7	6.4*5.4	7.2*6.6	9.6*7.3	10.5*6.8	6.3*6.0	9.4*6.0	7.6*6.2
	22	5.1*4.6	6.5*4.6	4.3*4.2	5.3*4.3	6.2*5.1	6.6*4.7	4.2*3.4	5.1*4.6	4.8*4.7	6.7*5.6	5.4*4.7	7.4*5.4	7.8*7.3	10.6*7.8	12.4*7.5	7.5*6,5	9.8*6.3	8.5*6.6
	25	5.4*4.9	6.9*5.0	5.2*4.5	5.7*4.7	6.7*5.3	6.9*5.1	4.5*3.7	6.0*4.6	5.4*4.8	6.9*5.9	5.6*5.0	7.6*5.7	8.6*7.8	11.8*8.6	14.3*8.1	8.9*6,8	10.5*6.9	9.9*6.7
		WT						VECTOR						DDX31-OE
	5	2.304	2.432	1.96	3.402	1.437	2.56	4.83	2.56	3.078	2.916	3.035	2.816	12.544	12.1945	10.206	10.5705	13.5	9.464
		4.8	5.808	5.9535	5.566	7.935	9.802	6.912	11.774	11.154	5.566	14.85	21.964	23.328	24.624	25.3265	16.8175	33.462	19.456
	10	9.8415	11.368	15.6515	6.05	12.168	14.4	9.126	19.058	16.337	6.613	21.386	28.175	34.4	77.248	36.142	26.696	42.336	27.436
		18.513	19.35	14.8955	21.964	31.768	26.6955	11.664	30.324	29.602	26.3375	28.175	62.208	71.5275	116.614	107.217	42.336	94.77	67.968
	15	34.2225	62.554	13.328	32.856	49.392	37.926	13.328	45.496	40.572	51.912	50.784	81.461	139.264	182.648	161.448	83.188	132.278	111.012
		42.336	54.208	29.602	36.1	65.1655	50.8475	19.456	46.225	47.5875	76.7295	54.1205	93.312	156.816	255.792	242.76	113.4	169.2	146.072
	20	53.958	68.77	37.926	48.999	80.631	72.897	24.276	52.9	53.016	105.056	59.643	107.892	199.29	322.452	348.75	158.438	194.481	185.13
		64.827	86.25	52.65	62.9565	94.1015	89.7345	30.8025	63.48	62.208	120.094	70	123.462	261.612	436.364	469.111	205.768	249.952	222.206
