# Supplementary material for: Identification of DDX31 as a Potential Oncogene of Invasive Metastasis and Proliferation in PDAC
Source: Front Cell Dev Biol. 2022 Feb 14;10:762372. doi: 10.3389/fcell.2022.762372 (PMC8883474; doi:10.3389/fcell.2022.762372)
Supplement: Supplementary file 3 [file Table1.XLS]

## Sheet: Sheet1
病案号	性别	年龄	DDX3 expression level	Histological grade	state	OS	pTNM stage	Remote metastasis	Tumor diameter	Nerve invasion	Vascular invasion	Lymph node metastasis	PFS
1	1	0	2	2	1	36	2	0	0	0	0	1	16
2	1	1	3	3	0	12	2	0	1	0	0	0	12	0
3	2	0	3	2	1	15	3	0	1	0	0	1	13
4	1	0	3	3	0	5	3	1	1	0	0	1	2
5	1	0	2	2	1	10	3	0	0	0	0	1	8
6	1	1	1	1	1	32	1	0	1	0	0	0	32	0
7	1	1	3	2	1	10	3	0	0	1	1	1	10	0
8	2	0	2	2	1	19	2	0	0	0	0	0	19	0
9	2	1	3	2	1	15	2	0	0	0	0	0	7
10	2	1	1	1	1	26	1	0	0	0	0	0	17	1
11	1	0	3	2	1	14	3	1	1	0	1	1	8
12	2	0	1	2	1	25	1	0	0	0	0	0	25	0
13	1	0	3	3	1	23	2	0	0	0	0	1	15
14	1	1	2	2	0	21	3	0	1	0	1	1	11	0
15	1	1	1	2	0	20	2	0	1	0	0	0	7	0
16	2	1	3	3	1	6	3	1	1	0	0	1	2
17	2	1	2	3	1	5	3	0	0	1	1	1	3	1
18	2	1	2	2	1	18	2	0	0	0	0	0	20
19	2	0	3	2	1	13	2	0	0	0	0	1	6
20	1	0	3	3	1	9	3	0	1	1	1	1	3
21	1	0	2	3	1	8	3	0	1	0	0	1	8	0
22	1	1	1	3	1	7	3	1	0	0	0	1	4	1
23	2	1	2	2	1	3	3	0	1	0	0	0	2.2		2
24	1	0	2	2	1	10	3	1	1	0	0	0	5
25	2	1	3	1	1	50	1	0	0	0	0	0	35
26	1	0	2	1	1	26	1	0	0	0	0	0	14	0
27	1	0	1	2	1	9	3	0	1	0	0	0	5.4		5
28	1	1	3	3	1	8	3	0	1	0	1	1	5
29	1	0	1	1	1	22	3	0	0	0	0	0	6	0	6
30	1	0	3	3	0	4	2	0	0	0	1	1	1
31	1	1	1	1	1	31	1	0	0	0	0	0	24.4		24
32	1	1	2	3	1	19	2	0	0	0	0	1	13.8		14
33	2	1	2	3	1	7	3	0	0	0	0	1	10.5	0	11
34	1	0	2	2	1	15	3	0	1	0	0	0	12.1		12
35	2	1	1	2	1	8	3	0	0	0	1	0	11.3		11
36	1	0	3	3	1	9	3	0	1	1	0	1	8
37	1	0	3	2	1	19	3	0	1	0	0	0	19	0
38	2	1	3	3	1	8	2	0	0	0	0	0	6
39	2	1	3	3	1	5	3	0	0	0	0	1	5	0
40	1	0	2	1	1	23	2	0	0	0	0	0	19.8		20
41	2	0	3	3	1	13	2	0	0	0	0	0	8
42	2	1	1	2	0	48	1	0	0	0	0	0	43.8	0	44
43	1	0	3	2	0	31	1	0	0	0	0	0	31	0
44	1	1	1	1	1	32	1	0	0	0	0	0	32	0
45	2	0	1	1	0	29	1	0	0	0	0	0	29	0
46	1	0	2	1	1	35	1	0	0	0	0	0	18.9		19
47	2	0	1	2	1	18	2	0	0	0	0	0	26.3		26
48	1	0	3	2	1	13	3	0	0	1	1	0	2
49	2	0	2	2	1	22	2	0	1	0	0	0	9.7		10
50	1	1	3	3	1	10	2	0	0	0	0	1	8
51	1	1	3	1	1	2	3	1	1	0	1	1	1
52	1	1	3	3	1	13	2	0	1	0	0	1	9
53	1	1	2	1	1	15	2	0	1	0	0	0	6.3	0	6
54	1	1	1	3	1	28	1	0	0	0	0	0	21
55	2	0	3	2	1	11	2	0	0	0	0	1	3	0
56	1	1	3	3	1	20	2	0	1	0	0	0	15
57	2	0	1	1	1	27	2	0	1	0	0	0	15.9		16
58	1	1	1	2	1	14	2	0	1	0	0	0	24	0	24
59	2	0	3	3	1	17	2	0	0	0	0	1	13
60	1	0	1	1	0	23	2	0	1	0	0	1	7
61	2	1	2	2	1	8	3	0	1	0	0	1	1.9		2
62	2	1	1	2	1	4	3	0	0	0	1	1	2.7	0	3
63	1	0	1	2	1	17	2	0	1	0	0	0	15.1	0	15
64	1	1	3	3	1	14	3	0	1	0	0	1	7
65	1	0	3	3	1	6	3	0	1	0	1	0	1
66	1	0	2	2	1	18	2	0	0	0	0	0	12.5		13
67	1	0	3	3	1	9	3	0	1	0	1	1	6
68	1	0	3	1	1	37	1	0	0	0	0	0	23
69	1	0	1	1	1	14	2	0	1	0	0	0	10
70	1	1	1	2	0	29	1	0	0	0	0	0	21	0
71	2	0	3	2	1	19	2	0	1	0	0	1	15
72	2	0	1	2	0	20	2	0	0	0	0	1	19.9	0	20
73	1	0	1	1	1	36	1	0	0	0	1	0	25.9		26
74	1	0	3	3	1	3	3	0	0	0	1	1	2
75	1	1	3	3	1	12	3	0	0	0	0	0	12	0
76	1	0	3	2	1	18	2	0	1	0	0	0	16
77	1	0	3	1	1	37	1	0	0	0	0	0	22
78	2	1	3	3	1	3	3	0	1	0	1	1	2
79	2	0	1	1	1	26	1	0	0	0	0	0	15.4		15
80	1	0	3	3	1	9	3	0	1	0	0	0	9	0
81	1	0	3	3	1	6	3	0	1	0	0	1	3
82	1	1	2	1	1	27	1	0	0	0	0	0	19	1	19
83	1	1	3	2	1	18	2	0	1	0	0	1	18	0
84	1	0	2	2	1	10	3	0	1	1	1	1	10	1	10
85	2	1	1	2	0	22	2	0	1	0	0	1	20	1	20
86	1	0	2	1	1	41	1	0	0	0	0	0	36	1	36
