# Supplementary material for: Identification of DDX31 as a Potential Oncogene of Invasive Metastasis and Proliferation in PDAC
Source: Front Cell Dev Biol. 2022 Feb 14;10:762372. doi: 10.3389/fcell.2022.762372 (PMC8883474; doi:10.3389/fcell.2022.762372)
Supplement: Supplementary file 4 [file Table4.XLS]

## Sheet: Sheet1
					VECTOR
					0					0
0.339	0.261	0.294	0.133		0.291	0.291	0.225	0.129		0.256	0.231	0.235	0.128
0.369	0.362	0.28	0.131		0.219	0.327	0.247	0.129		0.271	0.228	0.227	0.121
0.296	0.275	0.252	0.133		0.291	0.286	0.238	0.143		0.295	0.289	0.284	0.119
0.324	0.266	0.237			0.285	0.285	0.208	0.141		0.298	0.294	0.27
0.332	0.291	0.26575	0.132333		0.2715	0.29725	0.2295	0.1355		0.28	0.2605	0.254	0.122667
0.1997	0.1587	0.13345			0.136	0.16175	0.094			0.157333	0.137833	0.131333								0.157333	0.135583	0.131333
					24					24										0.250583	0.320083	0.314083
0.563	0.572	0.627	0.127		0.455	0.673	0.572			0.378	0.438	0.478								0.820583	0.758083	0.703083
0.497	0.58	0.634	0.13		0.434	0.634	0.332			0.361	0.434	0.474								1.37708	1.43283	1.37233
0.608	0.652	0.684	0.128		0.408	0.617	0.551			0.376	0.443	0.443
0.576	0.622	0.584			0.381	0.683	0.421			0.378	0.456	0.352								1.63557	2.36079	2.3915
0.561	0.6065	0.63225	0.128333		0.4195	0.65175	0.469			0.37325	0.44275	0.43675								5.356	5.59128	5.35344
0.43267	0.47817	0.50392			0.284	0.51625	0.3335			0.250583	0.320083	0.314083								8.75266	10.5679	10.4493
					48					48
1.539	1.415	1.249	0.126		1.254	1.646	1.02			0.964	0.919	0.874
1.509	1.408	1.28	0.129		1.052	1.606	1.01			0.999	0.898	0.789
1.509	1.461	1.361	0.127		1.087	1.502	0.979			0.924	0.862	0.839
1.528	1.454	1.354			1.006	1.475	1.016			0.886	0.844	0.801
1.52125	1.4345	1.311	0.127333		1.09975	1.55725	1.00625			0.94325	0.88075	0.82575
1.39392	1.30717	1.18367			0.96425	1.42175	0.87075			0.820583	0.758083	0.703083
					72					72
2.573	1.955	2.075	0.141		1.897	2.243	1.78			1.557	1.646	1.5
2.643	1.903	2.337	0.13		1.926	2.252	1.753			1.543	1.606	1.478
2.542	1.936	2.507	0.124		1.988	2.202	1.742			1.485	1.503	1.492
2.705	2.151	2.387			1.745	2.195	1.75			1.414	1.467	1.51
2.61575	1.98625	2.3265	0.131667		1.889	2.223	1.75625			1.49975	1.5555	1.495
2.48408	1.85458	2.19483			1.7535	2.0875	1.62075			1.37708	1.43283	1.37233
	0.1997	0.13345	0.15295			0.136	0.16175	0.094			0.157333	0.137833	0.131333
	0.43267	0.47817	0.50392			0.284	0.51625	0.3335			0.250583	0.320083	0.314083
	1.39392	1.30717	1.18367			0.96425	1.42175	0.87075			0.820583	0.758083	0.703083
	2.48408	1.85458	2.19483			1.7535	2.0875	1.62075			1.37708	1.43283	1.37233
	1	1	1			1	1	1			1	1	1
	2.1666	3.58314	3.29467			2.08824	3.19165	3.54787			1.59269	2.32225	2.3915
	6.98006	9.79518	7.73891			7.09007	8.7898	9.2633			5.21558	5.50001	5.35344
	12.4391	13.8972	14.35			12.8934	12.9057	17.242			8.75266	10.3954	10.4493
