# Supplementary material for: Identification of DDX31 as a Potential Oncogene of Invasive Metastasis and Proliferation in PDAC
Source: Front Cell Dev Biol. 2022 Feb 14;10:762372. doi: 10.3389/fcell.2022.762372 (PMC8883474; doi:10.3389/fcell.2022.762372)
Supplement: Supplementary file 8 [file Table5.XLS]

## Sheet: Ddx31.markers
gene	p_val	avg_logFC	pct.1	pct.2	p_val_adj
Rsrp1	8.24e-77	1.39498	0.982	0.096	1.17e-72
Lgals1	1.06e-73	-0.415699	1	1	1.51e-69
Pfn1	2.09e-72	-0.361232	1	1	2.98e-68
Rpl10	1.4e-71	-0.3662	1	1	2e-67
Rps26	1.6e-71	-0.481092	1	1	2.28e-67
Rps23	1.68e-71	-0.355831	1	1	2.4e-67
Rps3	2.26e-71	-0.37955	1	1	3.22e-67
Rpl13	3.03e-71	-0.316058	1	1	4.32e-67
Myl12a	4.63e-71	-0.412291	1	1	6.59e-67
Myl6	6.37e-71	-0.505407	1	0.996	9.07e-67
Rps19	8.44e-71	-0.405656	0.996	1	1.2e-66
Rpl23a	1.52e-70	-0.351397	1	1	2.16e-66
Tmsb4x	1.93e-70	-0.480148	1	1	2.75e-66
S100a6	2.98e-70	-0.369986	1	1	4.24e-66
Ppia	5.01e-70	-0.337276	1	1	7.14e-66
Rps15a	6.71e-70	-0.471397	1	1	9.56e-66
Rpl18a	6.89e-70	-0.315527	1	1	9.81e-66
Rpl17	6.89e-70	-0.34623	1	1	9.81e-66
Rpl14	8.22e-70	-0.331234	1	1	1.17e-65
Rpl21	1.57e-69	-0.350342	1	1	2.23e-65
Rpl34	1.63e-69	-0.378845	0.996	1	2.32e-65
Rps11	1.76e-69	-0.402411	1	1	2.5e-65
Rps5	2.05e-69	-0.369072	1	1	2.91e-65
Rpl13a	2.05e-69	-0.373579	1	1	2.91e-65
Atp5l	2.18e-69	-0.519282	1	1	3.1e-65
Tpm4	3.94e-69	-0.533619	1	1	5.62e-65
Mif	4.83e-69	-0.426082	1	1	6.88e-65
Pkm	5.47e-69	-0.34257	1	1	7.8e-65
Rplp1	8.09e-69	-0.39616	1	1	1.15e-64
Rps27	1.3e-68	-0.416631	1	1	1.86e-64
Rpl19	1.32e-68	-0.315819	1	1	1.88e-64
Rps16	1.32e-68	-0.385497	0.996	1	1.88e-64
Rps25	1.61e-68	-0.394132	1	0.996	2.3e-64
Dusp6	1.66e-68	1.20006	0.912	0.07	2.37e-64
Rps14	1.79e-68	-0.319009	1	1	2.54e-64
Rhob	1.94e-68	1.16258	0.934	0.07	2.77e-64
Rps18	3.79e-68	-0.307261	1	1	5.4e-64
Rps15	8.33e-68	-0.369611	1	1	1.19e-63
Rps13	8.75e-68	-0.435521	1	1	1.25e-63
Klf6	9.25e-68	1.33421	0.907	0.057	1.32e-63
Rpl41	1.15e-67	-0.361966	1	0.996	1.64e-63
Rpl27a	1.5e-67	-0.428253	1	0.996	2.13e-63
Cox4i1	1.59e-67	-0.373154	1	1	2.27e-63
Cfl1	1.72e-67	-0.312977	1	1	2.45e-63
Hint1	2.12e-67	-0.354302	1	1	3.02e-63
Rpl35a	2.56e-67	-0.356947	0.996	1	3.64e-63
Rpl24	3.45e-67	-0.33021	1	1	4.91e-63
Rpl31	4.53e-67	-0.386753	1	1	6.45e-63
S100a11	4.94e-67	-0.4067	1	0.996	7.04e-63
Rps9	6.26e-67	-0.353734	0.996	1	8.91e-63
Rpl37	1.16e-66	-0.37771	1	1	1.66e-62
Fkbp1a	1.19e-66	-0.372778	1	1	1.7e-62
Rpl30	1.27e-66	-0.427914	1	1	1.81e-62
Rpl37a	1.35e-66	-0.396323	1	1	1.92e-62
Rpl32	1.4e-66	-0.317945	1	1	1.99e-62
Ier2	1.58e-66	1.21085	0.934	0.101	2.25e-62
Cox6a1	2.44e-66	-0.444988	1	1	3.48e-62
Anxa2	4.1e-66	-0.338627	1	1	5.84e-62
Cstb	4.69e-66	-0.528788	1	1	6.69e-62
Rps8	8.8e-66	-0.308893	1	1	1.25e-61
Rpl28	9.01e-66	-0.407502	1	1	1.28e-61
Rplp2	9.01e-66	-0.416869	1	1	1.28e-61
Btg1	1.17e-65	1.1721	0.965	0.167	1.67e-61
Eif5a	1.35e-65	-0.274979	1	1	1.93e-61
Rpsa	1.35e-65	-0.329948	1	1	1.93e-61
Cox6b1	1.98e-65	-0.536848	0.991	0.996	2.82e-61
Rps3a1	2.5e-65	-0.267338	1	1	3.56e-61
Eef1a1	3.11e-65	-0.272643	1	0.996	4.43e-61
Txn1	4.03e-65	-0.36178	1	1	5.73e-61
Junb	4.75e-65	1.21153	0.978	0.342	6.76e-61
Rpl29	4.78e-65	-0.353513	0.996	1	6.8e-61
Elob	5.67e-65	-0.421301	1	1	8.07e-61
Rps12	6.64e-65	-0.416866	0.996	1	9.46e-61
Cox6c	8.91e-65	-0.504587	1	0.996	1.27e-60
Rps4x	9.13e-65	-0.311842	1	1	1.3e-60
Xist	2.44e-64	1.34048	0.903	0.105	3.48e-60
Rplp0	3.32e-64	-0.271342	1	1	4.72e-60
Cox7b	8.23e-64	-0.537505	0.987	1	1.17e-59
Rps27a	8.54e-64	-0.292581	1	1	1.22e-59
Rps27l	1.09e-63	-0.487087	0.996	1	1.55e-59
Rps2	1.2e-63	-0.317582	1	1	1.71e-59
Actg1	1.39e-63	-0.279885	1	1	1.97e-59
Rpl6	1.58e-63	-0.28859	1	1	2.25e-59
Oaz1	2.47e-63	-0.357176	1	0.996	3.52e-59
Prdx1	4.05e-63	-0.322878	1	1	5.77e-59
Rpl27	4.97e-63	-0.326356	1	1	7.08e-59
Rps17	5.22e-63	-0.410211	1	1	7.43e-59
Rpl9	5.41e-63	-0.300182	1	0.996	7.71e-59
Rpl23	7.76e-63	-0.306186	1	1	1.11e-58
Selenof	1.09e-62	-0.379706	1	1	1.55e-58
Arpc1b	1.17e-62	-0.322904	1	1	1.66e-58
Ndufa2	1.63e-62	-0.460619	1	1	2.33e-58
Malat1	2.82e-62	1.18972	0.996	0.544	4.01e-58
Fau	2.93e-62	-0.311276	1	1	4.18e-58
Cd63	3.08e-62	-0.372473	1	1	4.38e-58
Rps6	3.55e-62	-0.252037	1	1	5.06e-58
Selenow	3.79e-62	-0.582698	0.987	0.996	5.4e-58
Naca	3.86e-62	-0.332751	0.996	1	5.5e-58
Rpl26	8.9e-62	-0.291232	1	1	1.27e-57
Sh3bgrl3	9.11e-62	-0.467208	0.991	0.996	1.3e-57
Tgif1	9.13e-62	1.04513	0.898	0.092	1.3e-57
Rps20	1.1e-61	-0.343	1	1	1.57e-57
Rpl39	1.8e-61	-0.394557	1	1	2.56e-57
Sem1	2.07e-61	-0.435864	0.996	0.991	2.95e-57
Rpl11	4.07e-61	-0.298224	1	0.996	5.8e-57
Rpl8	6.53e-61	-0.272557	1	1	9.31e-57
Fth1	8.18e-61	-0.342024	1	1	1.17e-56
Pebp1	8.68e-61	-0.353869	1	1	1.24e-56
Errfi1	9.94e-61	1.09779	0.982	0.263	1.42e-56
Rpl36a	1.05e-60	-0.421071	1	0.996	1.49e-56
Phlda1	1.51e-60	1.20204	0.938	0.18	2.15e-56
Atpif1	1.51e-60	-0.438097	0.996	1	2.15e-56
Tbca	1.76e-60	-0.47471	0.982	0.996	2.51e-56
Rps10	2.03e-60	-0.301423	1	1	2.89e-56
Rpl22	2.82e-60	-0.36355	0.996	1	4.02e-56
Cox7c	3.74e-60	-0.412169	1	1	5.32e-56
Itgb1	3.96e-60	-0.589357	0.987	0.991	5.65e-56
Wsb1	4.41e-60	0.992768	0.925	0.11	6.28e-56
Rpl10a	4.78e-60	-0.300122	1	1	6.81e-56
Rps7	5.51e-60	-0.291155	1	1	7.84e-56
Serf2	5.51e-60	-0.380652	1	1	7.84e-56
Rps28	8.5e-60	-0.381592	1	0.996	1.21e-55
Rps29	8.6e-60	-0.398932	1	0.996	1.22e-55
Atp5j2	8.96e-60	-0.460158	0.996	0.996	1.28e-55
Cdkn2a	9.78e-60	-0.406391	1	1	1.39e-55
Jun	9.8e-60	1.20671	0.947	0.325	1.4e-55
Rpl3	1.06e-59	-0.256122	1	1	1.51e-55
Ccnl1	1.25e-59	0.917177	0.872	0.057	1.78e-55
Slc25a4	1.6e-59	-0.310199	0.996	1	2.28e-55
Sec61g	1.64e-59	-0.443469	1	0.991	2.33e-55
Atp5b	2.86e-59	-0.30702	1	1	4.08e-55
Cox8a	4.41e-59	-0.37738	1	1	6.28e-55
Zfp36l2	4.93e-59	1.0497	0.947	0.167	7.03e-55
Uba52	5.5e-59	-0.531103	0.973	1	7.83e-55
Rpl18	8.85e-59	-0.344516	1	1	1.26e-54
Dbi	9.06e-59	-0.482356	1	1	1.29e-54
Uqcr11	9.11e-59	-0.498729	0.987	0.996	1.3e-54
Irf2bpl	1.24e-58	0.850973	0.827	0.039	1.76e-54
Gng5	1.53e-58	-0.400674	1	1	2.17e-54
Gnb2	1.66e-58	-0.357789	1	1	2.36e-54
Mat2a	2.12e-58	0.960214	0.916	0.123	3.03e-54
Rpl36	2.16e-58	-0.338805	1	1	3.08e-54
Slbp	2.52e-58	1.01056	0.947	0.202	3.59e-54
Atp5o	2.85e-58	-0.399001	0.991	0.996	4.06e-54
Uqcrq	3.47e-58	-0.459462	0.991	1	4.94e-54
Swi5	3.72e-58	-0.375453	1	1	5.3e-54
Psma7	5.14e-58	-0.321794	0.996	1	7.32e-54
Gpx4	6.11e-58	-0.332329	1	1	8.7e-54
Tpm1	6.4e-58	-0.395301	1	1	9.11e-54
Ier5	6.78e-58	1.03403	0.823	0.053	9.66e-54
Cox5b	1.01e-57	-0.40735	0.996	0.996	1.44e-53
Rbm25	1.43e-57	0.909524	0.973	0.268	2.03e-53
Rps24	1.57e-57	-0.319334	1	0.996	2.23e-53
Cox5a	1.74e-57	-0.403553	1	0.996	2.48e-53
Tspo	2.57e-57	-0.361217	0.996	1	3.66e-53
Ranbp1	2.72e-57	-0.306324	0.996	1	3.88e-53
Rpl38	4.06e-57	-0.385992	1	1	5.79e-53
Reep5	6.03e-57	-0.520817	0.996	0.996	8.58e-53
Klf2	6.11e-57	1.17211	0.92	0.197	8.7e-53
Fosl1	6.62e-57	0.935726	0.903	0.11	9.43e-53
Dynlrb1	9.62e-57	-0.454099	0.987	0.996	1.37e-52
Vps37b	1e-56	0.903662	0.841	0.057	1.42e-52
Nme1	2.72e-56	-0.339819	1	1	3.88e-52
Actb	2.72e-56	-0.388083	1	1	3.88e-52
Nfkbia	3.56e-56	1.06867	0.876	0.105	5.07e-52
Uqcrb	3.74e-56	-0.402371	1	0.991	5.33e-52
Smdt1	4.54e-56	-0.492705	0.987	0.991	6.47e-52
Cox7a2	5.03e-56	-0.450095	1	0.987	7.16e-52
Zfand5	5.16e-56	0.887328	0.894	0.096	7.35e-52
Prdx2	7.47e-56	-0.382107	1	0.996	1.06e-51
Rpl12	8.56e-56	-0.339502	1	1	1.22e-51
Tpm3	9.05e-56	-0.323236	1	0.996	1.29e-51
Rhoa	1.08e-55	-0.368313	1	1	1.55e-51
Arl4c	1.26e-55	0.965283	0.934	0.162	1.8e-51
Ier3	1.74e-55	1.09921	0.845	0.101	2.47e-51
Dstn	1.78e-55	-0.46046	1	1	2.54e-51
Ifrd1	2.03e-55	1.0221	0.934	0.193	2.9e-51
Rpl15	2.42e-55	-0.267213	1	1	3.44e-51
Rpl7	3.96e-55	-0.270103	1	1	5.64e-51
Dap	5.61e-55	-0.447919	0.996	0.991	7.99e-51
Sec61b	6.98e-55	-0.444681	0.996	0.996	9.94e-51
Zbtb7a	7.29e-55	0.757433	0.796	0.031	1.04e-50
Atox1	7.85e-55	-0.514894	0.991	0.991	1.12e-50
Capns1	1.23e-54	-0.420887	1	1	1.75e-50
Gapdh	1.57e-54	-0.25518	1	1	2.24e-50
S100a10	1.86e-54	-0.318437	1	1	2.65e-50
Tmsb10	1.94e-54	-0.334258	1	0.996	2.77e-50
Rbm3	2.04e-54	-0.349444	0.987	0.996	2.91e-50
Arpc3	2.26e-54	-0.401459	0.996	0.996	3.22e-50
Hspe1	3.35e-54	-0.348388	1	1	4.78e-50
Atp6v0e	4.56e-54	-0.490446	0.996	0.987	6.49e-50
Zfp622	4.81e-54	0.786498	0.854	0.075	6.85e-50
Arf6	6.55e-54	0.863182	0.987	0.373	9.33e-50
Rbm39	9.55e-54	0.862579	0.978	0.351	1.36e-49
Eloc	9.91e-54	-0.401425	0.987	0.996	1.41e-49
mt-Atp6	1.36e-53	-0.312614	1	1	1.94e-49
Cycs	1.38e-53	-0.404608	0.996	0.996	1.97e-49
Slc38a2	1.5e-53	0.86853	0.876	0.105	2.14e-49
Txndc17	1.89e-53	-0.436053	0.991	0.991	2.7e-49
Ggnbp2	1.97e-53	0.809758	0.876	0.105	2.81e-49
Eef2	2.14e-53	-0.287495	1	1	3.05e-49
Cited2	2.28e-53	0.921503	0.761	0.026	3.25e-49
Ndufa12	4.38e-53	-0.438766	0.991	0.991	6.24e-49
Gnas	5.17e-53	-0.271354	1	1	7.36e-49
2810474O19Rik	6.07e-53	0.803094	0.757	0.026	8.65e-49
Ndufa7	7.15e-53	-0.418427	0.996	0.996	1.02e-48
Gpx1	8.86e-53	-0.400014	0.991	0.987	1.26e-48
Aldoa	1.02e-52	-0.329306	0.991	1	1.46e-48
Dusp5	1.1e-52	0.91671	0.761	0.026	1.57e-48
Btf3	1.34e-52	-0.266418	0.996	1	1.92e-48
Timm13	2.33e-52	-0.400446	0.987	0.991	3.31e-48
Ftl1	3.12e-52	-0.346332	1	1	4.45e-48
Sgk1	4.68e-52	0.959441	0.792	0.053	6.67e-48
Tsc22d1	5.3e-52	0.925827	0.987	0.404	7.55e-48
Rhoc	1.36e-51	-0.451993	1	1	1.94e-47
Oser1	1.58e-51	0.711571	0.726	0.018	2.26e-47
Tma7	1.91e-51	-0.40411	0.996	0.987	2.73e-47
Klf10	3.27e-51	0.794199	0.726	0.018	4.66e-47
Mdh2	3.38e-51	-0.288001	1	0.996	4.81e-47
mt-Co3	4.24e-51	-0.329512	0.991	1	6.04e-47
Calm3	7.14e-51	-0.572449	0.969	0.978	1.02e-46
Rpl36al	1.14e-50	-0.314656	1	1	1.63e-46
Hsbp1	1.18e-50	-0.496663	0.982	0.982	1.68e-46
Dad1	1.82e-50	-0.402313	0.996	0.987	2.6e-46
Snrpd2	1.88e-50	-0.480407	0.978	0.987	2.68e-46
Uqcc2	1.91e-50	-0.470769	0.982	0.996	2.73e-46
Pim3	2.27e-50	0.774717	0.801	0.061	3.24e-46
Pnisr	2.33e-50	0.736109	0.81	0.066	3.32e-46
Atp5e	2.42e-50	-0.456675	0.982	0.996	3.45e-46
Klf3	2.44e-50	0.738383	0.726	0.022	3.47e-46
Snrpf	2.85e-50	-0.445022	0.987	0.982	4.05e-46
Nedd8	2.91e-50	-0.374087	0.991	0.996	4.14e-46
Ndufa13	3.07e-50	-0.366529	0.996	1	4.37e-46
Ifitm2	3.49e-50	-0.422962	1	0.996	4.97e-46
Gprc5a	3.49e-50	0.89792	0.898	0.197	4.98e-46
Atp5g1	6.56e-50	-0.357419	0.982	1	9.34e-46
Ubl5	6.66e-50	-0.473199	0.987	0.996	9.49e-46
Ndufb4	6.87e-50	-0.524004	0.947	0.978	9.79e-46
Ndufa11	7.69e-50	-0.456629	0.982	0.996	1.1e-45
Msn	8.25e-50	-0.366868	0.996	0.996	1.17e-45
Minos1	1.43e-49	-0.423153	0.982	1	2.03e-45
Trib1	2.03e-49	0.742705	0.721	0.022	2.89e-45
Trim47	2.13e-49	0.857649	0.783	0.07	3.04e-45
Atp5h	2.19e-49	-0.337008	0.996	0.996	3.13e-45
Pthlh	2.59e-49	0.937064	0.721	0.031	3.69e-45
Erh	2.61e-49	-0.268887	1	0.991	3.72e-45
Eif3h	2.73e-49	-0.287828	0.991	0.996	3.89e-45
Sparc	3.16e-49	-0.510701	0.991	1	4.51e-45
Phf23	3.24e-49	0.700223	0.827	0.075	4.61e-45
Atp5j	3.56e-49	-0.329574	1	0.996	5.07e-45
Myc	3.87e-49	0.834317	0.757	0.048	5.52e-45
Neat1	5.38e-49	0.947101	0.854	0.136	7.66e-45
Sept7	5.43e-49	-0.398313	0.991	0.996	7.73e-45
Ndufc1	8.05e-49	-0.557655	0.951	0.965	1.15e-44
Mast4	9.73e-49	0.745629	0.739	0.044	1.39e-44
Ndufa6	9.9e-49	-0.535752	0.96	0.991	1.41e-44
Cox17	1.16e-48	-0.557939	0.925	0.965	1.66e-44
Eif4g2	1.18e-48	-0.459498	0.965	0.978	1.68e-44
Mrpl33	1.79e-48	-0.463644	0.991	0.991	2.55e-44
Rap2b	2.55e-48	0.733502	0.752	0.044	3.63e-44
Pfdn5	3.65e-48	-0.432241	0.982	0.987	5.2e-44
Serpinh1	3.97e-48	-0.522427	1	0.991	5.65e-44
Ccnb1	4.04e-48	0.866416	0.973	0.224	5.75e-44
Snrpd3	4.14e-48	-0.427718	0.991	0.969	5.89e-44
Cdk9	4.22e-48	0.763923	0.85	0.105	6.01e-44
Cyr61	5.07e-48	1.08965	0.765	0.075	7.22e-44
Usmg5	6.16e-48	-0.472867	0.991	0.982	8.77e-44
mt-Nd1	6.84e-48	-0.330608	0.987	1	9.74e-44
Psap	1.48e-47	-0.534699	0.987	0.974	2.11e-43
Arf4	1.48e-47	-0.37106	0.987	1	2.11e-43
2010107E04Rik	2.82e-47	-0.471857	0.991	0.969	4.01e-43
Tpm2	3.06e-47	-0.47492	0.982	0.991	4.36e-43
Bsg	4.27e-47	-0.319571	1	0.996	6.08e-43
Sde2	5.72e-47	0.632873	0.708	0.026	8.15e-43
Hes1	5.86e-47	0.896254	0.788	0.079	8.35e-43
Tpt1	7.09e-47	-0.253965	1	1	1.01e-42
Ppp2ca	1.09e-46	0.705493	0.956	0.439	1.55e-42
Akr1a1	1.14e-46	-0.307157	1	1	1.62e-42
Eif3k	1.26e-46	-0.389088	0.991	0.991	1.8e-42
Smad7	1.3e-46	0.700728	0.664	0.009	1.85e-42
Atp5d	1.69e-46	-0.34385	0.996	1	2.4e-42
Ppp2r2a	2.15e-46	0.791814	0.881	0.171	3.06e-42
Rbms1	2.64e-46	0.687135	0.973	0.482	3.76e-42
Rps27rt	2.94e-46	-0.581577	0.92	0.965	4.19e-42
Slc25a3	3.64e-46	-0.280785	0.991	0.996	5.19e-42
Canx	3.87e-46	-0.468333	0.973	0.969	5.51e-42
Hbegf	3.93e-46	0.92264	0.951	0.342	5.61e-42
Runx1	4.04e-46	0.705169	0.805	0.088	5.76e-42
Tmem258	4.14e-46	-0.506451	0.987	0.978	5.9e-42
Ly6e	4.34e-46	-0.529459	0.978	1	6.18e-42
Wac	4.97e-46	0.690808	0.827	0.092	7.09e-42
Pnrc1	6.12e-46	0.75203	0.792	0.083	8.72e-42
Baiap2	1.05e-45	0.7904	0.925	0.246	1.49e-41
Gnl3	1.33e-45	0.760303	0.854	0.123	1.89e-41
Prpf38b	1.5e-45	0.677154	0.836	0.105	2.13e-41
Ubb	2.01e-45	-0.251781	1	1	2.86e-41
Stmn2	2.08e-45	-0.62515	0.845	0.943	2.97e-41
Ythdf2	2.84e-45	0.671103	0.796	0.079	4.05e-41
Ssr4	3.4e-45	-0.440029	0.978	0.974	4.84e-41
Ppib	6.18e-45	-0.380317	0.996	0.991	8.8e-41
Laptm4a	6.77e-45	-0.399856	0.991	0.996	9.64e-41
Gadd45g	7.32e-45	0.889491	0.726	0.057	1.04e-40
D8Ertd738e	8.8e-45	-0.356498	0.991	0.991	1.25e-40
Clk1	9.91e-45	0.696046	0.726	0.053	1.41e-40
Cops9	1.14e-44	-0.532095	0.942	0.961	1.62e-40
Psmb1	1.18e-44	-0.251521	1	1	1.68e-40
Rsrc2	1.23e-44	0.747915	0.898	0.167	1.75e-40
Park7	1.25e-44	-0.315548	0.996	1	1.78e-40
Cald1	1.48e-44	-0.400508	0.996	0.996	2.11e-40
Ssr3	1.57e-44	-0.52338	0.956	0.969	2.24e-40
Anxa5	1.89e-44	-0.274703	1	1	2.7e-40
Ctsb	2.03e-44	-0.391694	0.987	0.991	2.89e-40
Ywhaq	2.62e-44	-0.263987	0.996	0.996	3.74e-40
Capg	3.14e-44	-0.294872	0.996	0.996	4.48e-40
Med4	4.17e-44	0.67151	0.735	0.057	5.94e-40
Ndufab1	6.04e-44	-0.458476	0.965	0.974	8.61e-40
mt-Nd4	6.06e-44	-0.347146	0.982	1	8.63e-40
Arf5	6.83e-44	-0.287692	1	0.991	9.73e-40
Calu	6.94e-44	-0.525105	0.969	0.965	9.89e-40
Sh3bgrl	7.17e-44	-0.703393	0.907	0.917	1.02e-39
Nxt1	7.51e-44	0.68907	0.735	0.066	1.07e-39
Klf4	7.76e-44	0.828849	0.735	0.066	1.11e-39
Midn	1.08e-43	0.624383	0.739	0.061	1.53e-39
Atf4	1.13e-43	0.806223	0.876	0.18	1.61e-39
Chchd2	1.21e-43	-0.253675	1	0.996	1.72e-39
Egr1	1.23e-43	0.953396	0.885	0.294	1.76e-39
Edf1	1.29e-43	-0.307084	1	1	1.84e-39
Jund	1.4e-43	0.788191	0.978	0.447	2e-39
Rps21	2.11e-43	-0.36554	0.996	0.991	3e-39
mt-Cytb	2.17e-43	-0.315104	0.991	1	3.09e-39
Krtcap2	2.92e-43	-0.435902	0.973	0.974	4.15e-39
Cdk4	2.95e-43	-0.308574	0.996	0.991	4.2e-39
Timp1	4.01e-43	-0.380425	1	0.996	5.71e-39
Blcap	4.28e-43	0.674113	0.788	0.096	6.1e-39
Tmem11	5.54e-43	0.703865	0.863	0.145	7.89e-39
Ndufb5	6.96e-43	-0.449363	0.969	0.974	9.92e-39
Pomp	8.33e-43	-0.318937	0.996	0.982	1.19e-38
Akirin2	8.47e-43	0.718134	0.934	0.237	1.21e-38
Ndufb11	9.61e-43	-0.418824	0.987	0.978	1.37e-38
Srek1	1.02e-42	0.63034	0.686	0.044	1.45e-38
Lamp1	1.38e-42	-0.385984	0.996	0.991	1.96e-38
Arhgdia	2.02e-42	-0.272255	0.996	1	2.88e-38
Ythdc1	3.29e-42	0.639922	0.721	0.057	4.68e-38
Prelid1	3.43e-42	-0.315091	1	1	4.89e-38
Peak1	3.73e-42	0.624243	0.677	0.035	5.31e-38
Atg101	3.9e-42	0.692772	0.819	0.127	5.56e-38
Trim27	3.94e-42	0.693916	0.841	0.149	5.61e-38
Tmed2	4.51e-42	-0.296116	1	1	6.43e-38
Pum2	5.31e-42	0.620943	0.77	0.092	7.56e-38
Psmb3	6.05e-42	-0.261306	1	1	8.62e-38
Calr	6.23e-42	-0.376497	0.987	0.991	8.87e-38
Map7d1	6.49e-42	0.70646	0.951	0.268	9.25e-38
Kmt2e	7.99e-42	0.601742	0.686	0.039	1.14e-37
Dnajb1	8.04e-42	0.753713	0.832	0.149	1.15e-37
Romo1	8.87e-42	-0.515692	0.947	0.969	1.26e-37
Pnn	9.28e-42	0.698145	0.898	0.193	1.32e-37
Caml	1.71e-41	0.615044	0.717	0.061	2.44e-37
Gm11808	1.93e-41	-0.538152	0.951	0.939	2.75e-37
Wdr1	2.36e-41	-0.361521	0.982	0.991	3.36e-37
Nmd3	2.46e-41	0.708383	0.854	0.175	3.5e-37
Tiparp	2.46e-41	0.643228	0.659	0.035	3.5e-37
Cdc37	2.68e-41	-0.291261	0.991	1	3.81e-37
Sox9	2.73e-41	0.72243	0.704	0.061	3.89e-37
Trip10	2.75e-41	0.567347	0.757	0.079	3.92e-37
Nrip1	2.96e-41	0.542411	0.642	0.022	4.22e-37
Adrm1	3.19e-41	0.696951	0.96	0.36	4.55e-37
Med7	4.31e-41	0.638085	0.735	0.07	6.14e-37
Ppan	4.88e-41	0.602725	0.664	0.035	6.95e-37
Tagln2	6.39e-41	-0.270151	1	0.991	9.1e-37
Nup62	6.92e-41	0.594129	0.664	0.039	9.85e-37
Dusp1	9.42e-41	0.890563	0.845	0.202	1.34e-36
Angptl4	1.03e-40	0.890265	0.743	0.105	1.47e-36
Arpp19	1.03e-40	-0.331495	1	0.987	1.47e-36
Cyb5r3	1.03e-40	-0.422062	0.996	0.991	1.47e-36
Crabp1	1.17e-40	-1.55142	0.301	0.789	1.67e-36
Atp5k	1.35e-40	-0.557129	0.903	0.947	1.93e-36
Polr2f	1.36e-40	-0.39724	0.991	0.991	1.94e-36
Sox4	1.54e-40	0.816011	0.92	0.276	2.19e-36
Appbp2	1.83e-40	0.632369	0.721	0.075	2.61e-36
Mrps21	1.84e-40	-0.478008	0.956	0.961	2.63e-36
Trmt10c	1.87e-40	0.59156	0.668	0.035	2.66e-36
Arl4a	2.36e-40	0.574944	0.681	0.044	3.36e-36
Abracl	2.63e-40	-0.511702	0.934	0.943	3.74e-36
Lzts2	2.64e-40	0.603011	0.752	0.092	3.76e-36
Slc35e4	2.78e-40	0.667213	0.832	0.145	3.96e-36
B2m	2.88e-40	-0.401214	1	1	4.1e-36
Son	2.96e-40	0.708764	0.894	0.215	4.21e-36
Pdap1	3.17e-40	-0.371583	0.982	0.978	4.51e-36
Cdkn2b	3.17e-40	0.823575	0.881	0.303	4.52e-36
Thap11	3.23e-40	0.606081	0.69	0.053	4.61e-36
Ppp1r10	4.73e-40	0.556559	0.593	0.009	6.74e-36
Pxdc1	4.95e-40	0.734331	0.774	0.11	7.06e-36
Rbx1	5.23e-40	-0.327196	0.996	0.978	7.45e-36
Emp3	5.54e-40	-0.345988	0.996	0.996	7.89e-36
Ajuba	6.58e-40	0.547775	0.571	0	9.37e-36
Pdcd5	6.71e-40	-0.488159	0.938	0.956	9.55e-36
Chd1	7.12e-40	0.648886	0.876	0.184	1.01e-35
Socs3	8.1e-40	0.684511	0.686	0.057	1.15e-35
Kras	8.24e-40	0.701684	0.969	0.342	1.17e-35
Pura	9.86e-40	0.650458	0.823	0.136	1.41e-35
Aprt	9.94e-40	-0.399961	0.991	0.996	1.42e-35
Slc25a5	1.02e-39	-0.312555	0.987	0.996	1.45e-35
Topors	1.14e-39	0.57523	0.646	0.035	1.62e-35
Mrpl52	1.21e-39	-0.442768	0.969	0.965	1.72e-35
Utp3	1.31e-39	0.660155	0.872	0.175	1.86e-35
Bcar1	1.91e-39	0.576236	0.619	0.026	2.71e-35
Rtf1	2.11e-39	0.658947	0.876	0.193	3e-35
Sertad1	2.48e-39	0.533261	0.65	0.035	3.53e-35
Rexo2	3.64e-39	-0.411225	0.978	0.978	5.19e-35
Bzw1	4.68e-39	-0.359613	0.987	1	6.67e-35
Atxn7l3b	5.33e-39	0.627758	0.796	0.127	7.6e-35
Arpc5	5.36e-39	-0.361826	0.996	0.978	7.64e-35
Mcl1	5.69e-39	0.642143	0.726	0.079	8.1e-35
Clpx	6.47e-39	0.572991	0.721	0.075	9.22e-35
Spp1	6.81e-39	-0.348785	1	1	9.71e-35
Polr1c	7.42e-39	0.672048	0.872	0.202	1.06e-34
Gpbp1	8.62e-39	0.649013	0.858	0.162	1.23e-34
Timm8b	9.77e-39	-0.481077	0.942	0.961	1.39e-34
Prmt1	1e-38	-0.377336	0.996	0.982	1.43e-34
Dpf2	1.02e-38	0.5661	0.761	0.101	1.45e-34
Rwdd1	1.07e-38	-0.410848	0.987	0.969	1.53e-34
Wfdc2	1.09e-38	0.867838	0.827	0.167	1.55e-34
Nab2	1.32e-38	0.640316	0.668	0.057	1.87e-34
Ppp1r8	1.35e-38	0.596301	0.735	0.083	1.93e-34
Ifitm3	1.48e-38	-0.460557	0.996	0.982	2.11e-34
Ezr	1.8e-38	0.718069	0.951	0.491	2.56e-34
Plk2	1.97e-38	0.729623	0.655	0.048	2.81e-34
Eif1a	2.03e-38	0.686893	0.951	0.325	2.9e-34
Ahnak2	2.1e-38	0.641019	0.801	0.127	2.99e-34
Lamtor2	2.12e-38	-0.441633	0.965	0.943	3.01e-34
Rbm4b	2.27e-38	0.566372	0.699	0.07	3.24e-34
Snrpg	2.61e-38	-0.365129	0.996	0.978	3.71e-34
Fos	2.72e-38	1.01246	0.898	0.382	3.88e-34
Siah2	2.78e-38	0.550685	0.646	0.039	3.97e-34
Skil	2.93e-38	0.581618	0.655	0.044	4.18e-34
Ppp4r2	3.43e-38	0.667643	0.854	0.18	4.88e-34
Pls3	3.64e-38	-0.40316	0.978	0.978	5.19e-34
Chka	3.91e-38	0.554714	0.642	0.039	5.56e-34
Mat2b	4.33e-38	0.62741	0.774	0.118	6.17e-34
Kcmf1	4.41e-38	0.586294	0.827	0.149	6.28e-34
Ehd4	5.05e-38	0.68071	0.872	0.197	7.19e-34
Ndufb10	5.61e-38	-0.396771	0.969	0.982	7.98e-34
Ankrd17	7.05e-38	0.584363	0.699	0.075	1e-33
Brd8	7.75e-38	0.54066	0.597	0.022	1.1e-33
Max	8.29e-38	0.614643	0.858	0.171	1.18e-33
Csrp1	8.39e-38	-0.579038	0.92	0.947	1.19e-33
Ppp1r12a	8.56e-38	0.632872	0.77	0.114	1.22e-33
Uhrf2	8.76e-38	0.593531	0.739	0.092	1.25e-33
Arglu1	9.33e-38	0.648787	0.832	0.18	1.33e-33
Ccna2	1e-37	0.708026	0.832	0.184	1.43e-33
Csrp2	1.3e-37	-0.725409	0.801	0.912	1.85e-33
Cenpf	1.35e-37	0.625924	0.726	0.088	1.93e-33
Nme2	1.41e-37	-0.55684	0.85	0.939	2e-33
Gm8797	1.9e-37	-0.27369	1	1	2.71e-33
Rnf4	1.94e-37	0.63098	0.801	0.136	2.77e-33
Cnn2	2.12e-37	-0.389646	0.973	0.991	3.02e-33
Vdac1	2.22e-37	-0.297844	0.987	0.982	3.16e-33
Hspa1a	2.22e-37	0.985522	0.69	0.101	3.16e-33
Twistnb	2.39e-37	0.604991	0.761	0.114	3.4e-33
Id1	2.43e-37	0.673442	0.664	0.057	3.46e-33
Trim59	2.57e-37	0.625061	0.695	0.075	3.67e-33
Pcbp1	2.74e-37	0.528541	0.996	0.654	3.9e-33
Psmb5	2.99e-37	-0.275951	0.996	0.996	4.27e-33
Cdca8	3.04e-37	0.687879	0.969	0.325	4.33e-33
Uqcr10	3.31e-37	-0.347246	0.987	0.996	4.72e-33
Brd2	3.34e-37	0.639586	0.81	0.14	4.76e-33
Atp5g2	3.8e-37	-0.278549	0.996	0.987	5.41e-33
Kansl2	3.97e-37	0.631052	0.881	0.193	5.65e-33
Tnfaip8	4.27e-37	0.567252	0.748	0.101	6.08e-33
Reep4	4.27e-37	0.642865	0.819	0.162	6.08e-33
Bhlhe40	4.77e-37	0.568071	0.602	0.026	6.8e-33
Hjurp	4.8e-37	0.60524	0.584	0.022	6.84e-33
Wdr89	4.84e-37	-0.484406	0.956	0.947	6.9e-33
Morf4l1	5.92e-37	-0.298435	1	1	8.44e-33
Rhno1	5.98e-37	0.552675	0.668	0.057	8.52e-33
Ap3s1	6.14e-37	-0.488819	0.938	0.961	8.74e-33
Rdh10	6.33e-37	0.706805	0.788	0.149	9.01e-33
Ctsl	6.55e-37	-0.360167	0.996	1	9.33e-33
Pitx1	7.26e-37	0.93626	0.615	0.048	1.03e-32
Scoc	8.1e-37	-0.538232	0.872	0.925	1.15e-32
Ndufb9	1.14e-36	-0.324343	0.996	0.991	1.63e-32
Dcn	1.16e-36	-1.20962	0.642	0.842	1.66e-32
Tjap1	1.51e-36	0.555328	0.655	0.057	2.15e-32
Ist1	1.64e-36	0.517172	0.673	0.061	2.34e-32
Zfhx3	2.43e-36	0.583723	0.757	0.114	3.47e-32
Psmb4	2.46e-36	-0.275843	0.996	0.987	3.51e-32
Fam162a	2.83e-36	-0.452008	0.978	0.965	4.03e-32
Baz1a	2.98e-36	0.585254	0.726	0.096	4.24e-32
Ier3ip1	3.73e-36	-0.451294	0.973	0.952	5.32e-32
Akap8	3.76e-36	0.481475	0.668	0.057	5.36e-32
Twist1	3.89e-36	0.510135	0.606	0.035	5.55e-32
Clk4	4.03e-36	0.54072	0.655	0.053	5.75e-32
Klf5	4.53e-36	0.546029	0.58	0.022	6.46e-32
Mrps14	6.21e-36	-0.327823	0.991	0.978	8.85e-32
Ppp1r15a	6.3e-36	0.60206	0.615	0.044	8.98e-32
Meis1	6.7e-36	0.511489	0.642	0.048	9.54e-32
Wdr43	6.86e-36	0.63416	0.801	0.158	9.77e-32
Ccnt1	7.32e-36	0.448542	0.558	0.013	1.04e-31
Ptpn12	7.35e-36	0.521897	0.588	0.031	1.05e-31
Arhgap22	7.7e-36	0.621673	0.819	0.18	1.1e-31
Mum1	8.65e-36	0.539276	0.681	0.075	1.23e-31
Dnttip2	9.16e-36	0.606866	0.898	0.228	1.31e-31
Hilpda	9.31e-36	0.538901	0.553	0.013	1.33e-31
Ing2	1.09e-35	0.526056	0.642	0.053	1.55e-31
Yeats4	1.17e-35	0.54624	0.796	0.132	1.67e-31
Tmem167	1.24e-35	-0.343769	0.982	0.969	1.77e-31
Capzb	1.43e-35	-0.266471	0.991	0.996	2.04e-31
Lsm4	1.54e-35	-0.333909	0.991	0.974	2.19e-31
Rpl23a-ps3	1.6e-35	-0.365051	0.982	0.991	2.27e-31
Utp4	1.66e-35	0.625382	0.823	0.167	2.37e-31
Zbtb1	1.72e-35	0.45704	0.597	0.031	2.45e-31
Larp4b	1.84e-35	0.503729	0.664	0.061	2.62e-31
Brix1	1.91e-35	0.643583	0.938	0.307	2.73e-31
Srsf5	2.07e-35	0.628301	0.987	0.395	2.95e-31
Snrpe	2.73e-35	-0.300766	1	1	3.89e-31
Tomm20	3.15e-35	-0.273685	0.987	1	4.49e-31
Pafah1b1	3.36e-35	0.62008	0.96	0.399	4.79e-31
Gadd45a	3.58e-35	0.764253	0.695	0.101	5.1e-31
Phc2	4.23e-35	0.541491	0.743	0.105	6.02e-31
Sap30	4.43e-35	0.565077	0.668	0.075	6.32e-31
Nup50	5.39e-35	0.554411	0.752	0.11	7.68e-31
Cyba	5.56e-35	-0.378166	0.978	0.982	7.92e-31
Stk24	6.27e-35	0.605456	0.774	0.14	8.94e-31
Rbbp6	7.24e-35	0.506928	0.606	0.044	1.03e-30
Tsc22d4	8.08e-35	0.559877	0.739	0.11	1.15e-30
Efnb2	8.38e-35	0.496876	0.58	0.031	1.19e-30
Klf7	9.01e-35	0.51734	0.619	0.044	1.28e-30
Krt19	9.09e-35	0.924705	0.814	0.254	1.29e-30
Manf	1.01e-34	-0.384666	1	0.969	1.44e-30
Wbp11	1.07e-34	0.624497	0.881	0.211	1.53e-30
Arpc4	1.19e-34	-0.381608	0.987	0.969	1.69e-30
Usp10	1.23e-34	0.52656	0.65	0.066	1.76e-30
2410015M20Rik	1.26e-34	-0.439448	0.956	0.969	1.8e-30
Terf1	1.41e-34	0.536485	0.65	0.061	2.01e-30
Aurka	1.53e-34	0.683406	0.757	0.136	2.17e-30
Spcs1	1.62e-34	-0.325074	0.991	0.996	2.31e-30
Cdca4	1.63e-34	0.50074	0.633	0.057	2.32e-30
Senp6	1.65e-34	0.571597	0.735	0.118	2.35e-30
Nxn	1.66e-34	0.537799	0.73	0.114	2.37e-30
Ndufs5	1.7e-34	-0.357561	0.987	0.961	2.43e-30
Ip6k2	1.83e-34	0.53186	0.637	0.057	2.6e-30
Mrpl44	1.96e-34	0.468753	0.597	0.035	2.79e-30
Ssr2	2.57e-34	-0.335176	1	0.982	3.66e-30
Ndufb2	2.74e-34	-0.423391	0.942	0.939	3.9e-30
Cldn12	3.11e-34	0.508733	0.58	0.035	4.43e-30
Mphosph8	3.24e-34	0.545588	0.748	0.11	4.61e-30
Rbm5	3.43e-34	0.524231	0.566	0.026	4.89e-30
Prdx4	3.54e-34	-1.00415	0.217	0.732	5.04e-30
Amd1	3.77e-34	0.553281	0.752	0.127	5.37e-30
Elf2	4.93e-34	0.486466	0.628	0.057	7.02e-30
Setd5	5.23e-34	0.494187	0.704	0.092	7.44e-30
Tmem256	5.26e-34	-0.476159	0.938	0.917	7.5e-30
Ptms	5.96e-34	-0.399657	0.973	0.982	8.49e-30
Ndufb7	5.96e-34	-0.320104	0.982	0.978	8.49e-30
AC149090.1	6.29e-34	0.470457	0.606	0.044	8.96e-30
Xbp1	7.2e-34	0.563335	0.695	0.096	1.03e-29
Sbno1	7.22e-34	0.586601	0.81	0.162	1.03e-29
Id2	9.3e-34	0.618014	0.549	0.022	1.33e-29
H2afj	9.31e-34	-0.49261	0.929	0.93	1.33e-29
Nenf	9.66e-34	-0.451051	0.96	0.947	1.38e-29
Tob1	9.98e-34	0.498365	0.566	0.031	1.42e-29
Mafg	1.04e-33	0.590809	0.726	0.114	1.49e-29
Mettl6	1.56e-33	0.44601	0.575	0.031	2.22e-29
Jmjd6	1.65e-33	0.561742	0.863	0.202	2.35e-29
Mgst3	1.73e-33	-0.379101	0.987	0.974	2.46e-29
Ubtd1	2.09e-33	0.562891	0.761	0.136	2.97e-29
Mfsd14a	2.35e-33	0.509345	0.695	0.096	3.35e-29
Gjc1	2.37e-33	0.480245	0.544	0.022	3.37e-29
Arid4b	2.44e-33	0.495929	0.597	0.039	3.48e-29
Ngf	2.71e-33	0.694656	0.743	0.149	3.86e-29
Ythdf1	2.73e-33	0.469574	0.628	0.057	3.88e-29
Taldo1	2.75e-33	-0.518716	0.872	0.912	3.91e-29
Zbtb38	3.3e-33	0.578522	0.726	0.118	4.7e-29
Mrpl54	3.33e-33	-0.426631	0.951	0.939	4.74e-29
Pnrc2	3.37e-33	0.551337	0.642	0.066	4.8e-29
Nifk	3.44e-33	0.569554	0.805	0.175	4.9e-29
Mphosph6	3.52e-33	0.574362	0.765	0.136	5.01e-29
Tob2	4.06e-33	0.466308	0.54	0.022	5.78e-29
Dnttip1	5.43e-33	0.555002	0.801	0.171	7.74e-29
Cdk8	5.46e-33	0.459679	0.558	0.026	7.77e-29
Incenp	6.01e-33	0.576449	0.588	0.048	8.56e-29
Med8	6.37e-33	0.559576	0.748	0.14	9.07e-29
Rbmxl1	7.22e-33	0.59564	0.903	0.325	1.03e-28
Pgls	7.31e-33	-0.353724	0.969	0.982	1.04e-28
Frmd4a	7.61e-33	0.496849	0.677	0.079	1.08e-28
Tuba4a	7.89e-33	0.688477	0.925	0.351	1.12e-28
Cavin3	8.29e-33	-0.530321	0.916	0.943	1.18e-28
Tsc22d2	8.65e-33	0.485546	0.628	0.061	1.23e-28
Agfg1	1.12e-32	0.478931	0.699	0.096	1.6e-28
Mybl2	1.25e-32	0.510983	0.535	0.022	1.78e-28
Smim3	1.37e-32	0.608032	0.845	0.197	1.94e-28
Tada1	1.37e-32	0.458623	0.504	0.009	1.95e-28
Pfdn1	1.42e-32	-0.251917	0.996	0.996	2.03e-28
Tgs1	1.43e-32	0.445849	0.518	0.013	2.03e-28
Bcl2l1	1.78e-32	0.570286	0.832	0.202	2.54e-28
Vezf1	1.99e-32	0.464663	0.575	0.039	2.84e-28
Fbxo31	2.03e-32	0.48047	0.593	0.048	2.9e-28
Clcf1	2.08e-32	0.497091	0.571	0.044	2.96e-28
Fbxo28	2.08e-32	0.500621	0.646	0.07	2.96e-28
Ankrd1	2.29e-32	0.793159	0.823	0.237	3.26e-28
Zmiz1	2.37e-32	0.493768	0.633	0.066	3.37e-28
Rpl22l1	2.57e-32	-0.513198	0.982	0.961	3.66e-28
Ackr3	2.71e-32	0.603792	0.673	0.096	3.86e-28
Scaf11	2.78e-32	0.583721	0.841	0.224	3.97e-28
Asf1a	2.97e-32	0.560404	0.836	0.193	4.23e-28
Tnrc6a	2.98e-32	0.422993	0.522	0.018	4.25e-28
Uqcrh	3.34e-32	-0.296873	0.996	0.987	4.76e-28
Rfxap	4.22e-32	0.409356	0.549	0.031	6.01e-28
Kifc1	4.41e-32	0.57854	0.642	0.083	6.29e-28
Ccdc86	5.21e-32	0.509621	0.708	0.105	7.43e-28
Pelo	5.36e-32	0.431765	0.5	0.009	7.63e-28
Cenpe	5.6e-32	0.607356	0.735	0.136	7.98e-28
Tdp2	5.82e-32	0.541102	0.752	0.14	8.29e-28
Foxg1	5.86e-32	0.475526	0.5	0.009	8.34e-28
Sf3a2	7.26e-32	0.571216	0.889	0.246	1.03e-27
Slc3a2	7.63e-32	0.577699	0.938	0.355	1.09e-27
Nrbf2	7.69e-32	0.443652	0.611	0.057	1.09e-27
Cebpb	8.53e-32	0.551506	0.624	0.07	1.22e-27
Mplkip	8.63e-32	0.574038	0.867	0.237	1.23e-27
Msl1	8.75e-32	0.49856	0.686	0.096	1.25e-27
Ctcf	8.78e-32	0.48164	0.575	0.048	1.25e-27
Pias4	9.91e-32	0.483078	0.624	0.066	1.41e-27
Arl8a	1.01e-31	0.504851	0.686	0.092	1.45e-27
Srp14	1.05e-31	-0.383914	0.978	0.978	1.49e-27
Ankrd11	1.1e-31	0.51035	0.646	0.083	1.57e-27
Ppm1a	1.15e-31	0.501031	0.748	0.123	1.64e-27
Tomm7	1.21e-31	-0.400574	0.947	0.947	1.73e-27
Rae1	1.32e-31	0.589296	0.92	0.311	1.88e-27
Gja1	1.56e-31	-0.564313	0.92	0.93	2.22e-27
Vps4b	1.57e-31	0.47373	0.757	0.127	2.23e-27
Sarnp	1.66e-31	-0.335327	0.969	0.982	2.36e-27
Pdia3	1.66e-31	-0.308994	0.991	1	2.37e-27
Mbip	1.67e-31	0.398195	0.504	0.013	2.38e-27
Stx5a	1.69e-31	0.491402	0.774	0.145	2.41e-27
Cdc42ep1	1.7e-31	0.419306	0.549	0.031	2.43e-27
Pip5k1a	1.76e-31	0.516365	0.757	0.14	2.5e-27
Stxbp3	2.1e-31	0.471349	0.699	0.105	2.99e-27
Ptpn1	2.21e-31	0.47068	0.726	0.114	3.15e-27
Pabpn1	2.36e-31	0.495436	0.668	0.088	3.36e-27
Kcnq1ot1	2.62e-31	0.460839	0.491	0.009	3.74e-27
Spry2	2.78e-31	0.585887	0.509	0.018	3.96e-27
Rara	2.93e-31	0.423949	0.558	0.035	4.17e-27
Uck1	2.97e-31	0.481223	0.619	0.07	4.23e-27
Sptssa	3.29e-31	-0.341479	0.978	0.978	4.69e-27
Rpl35	3.32e-31	-0.334355	0.978	0.978	4.73e-27
Txlna	3.54e-31	0.449831	0.686	0.101	5.04e-27
BC031181	3.71e-31	-0.454036	0.942	0.912	5.29e-27
Gmnn	3.87e-31	0.608269	0.814	0.215	5.51e-27
Suv39h1	4.18e-31	0.538328	0.677	0.101	5.96e-27
Traf2	4.57e-31	0.485147	0.558	0.039	6.5e-27
Fhl2	4.65e-31	0.592063	0.898	0.272	6.62e-27
Smad1	4.83e-31	0.471402	0.611	0.061	6.88e-27
Mrpl42	5.02e-31	-0.377101	0.956	0.943	7.15e-27
Znhit3	5.29e-31	0.46513	0.704	0.105	7.53e-27
Npc2	5.88e-31	-0.372286	0.982	0.969	8.37e-27
Hmgb2	6.06e-31	0.670818	0.973	0.482	8.63e-27
Cdt1	6.21e-31	0.504328	0.513	0.022	8.85e-27
Itm2b	6.67e-31	-0.274973	1	0.996	9.5e-27
Wnk1	6.67e-31	0.561924	0.956	0.382	9.5e-27
Supt20	6.7e-31	0.495055	0.712	0.114	9.54e-27
Mapk14	6.76e-31	0.424844	0.562	0.039	9.63e-27
Plk1	6.91e-31	0.59747	0.739	0.145	9.84e-27
Ctdnep1	7.09e-31	0.522573	0.774	0.162	1.01e-26
Ndufb8	7.25e-31	-0.265726	0.996	1	1.03e-26
mt-Co1	7.62e-31	-0.267975	0.987	1	1.09e-26
Shb	8.22e-31	0.426799	0.531	0.026	1.17e-26
Cdk7	8.9e-31	0.465011	0.593	0.057	1.27e-26
Mtf2	9.96e-31	0.444993	0.518	0.022	1.42e-26
mt-Co2	1e-30	-0.262314	0.982	1	1.43e-26
Eif4ebp1	1.01e-30	-0.34036	0.973	0.969	1.44e-26
Ctsd	1.18e-30	-0.448306	0.96	0.952	1.68e-26
Rsbn1	1.21e-30	0.48999	0.544	0.035	1.73e-26
Pdcd7	1.26e-30	0.418951	0.562	0.039	1.8e-26
Nup37	1.3e-30	0.59829	0.881	0.25	1.85e-26
Cdkn1a	1.31e-30	0.643671	0.584	0.061	1.87e-26
Snapc1	1.31e-30	0.481691	0.668	0.096	1.87e-26
Tns3	1.34e-30	0.448408	0.549	0.039	1.91e-26
Srrm2	1.45e-30	0.551665	0.973	0.487	2.07e-26
Syde1	1.54e-30	0.438313	0.588	0.057	2.2e-26
Dynlt3	1.55e-30	-0.524873	0.885	0.895	2.2e-26
Fxyd5	1.57e-30	-0.503512	0.916	0.912	2.23e-26
Kpna2	1.59e-30	0.598047	0.58	0.053	2.27e-26
Nde1	1.65e-30	0.551074	0.863	0.246	2.35e-26
Tmem251	1.76e-30	0.466398	0.588	0.057	2.5e-26
Rnf167	1.88e-30	0.494589	0.496	0.018	2.68e-26
Nop56	2.01e-30	0.539866	0.956	0.61	2.86e-26
Evi5	2.07e-30	0.473779	0.677	0.101	2.95e-26
Rrs1	2.25e-30	0.580938	0.81	0.197	3.2e-26
Kif20b	2.49e-30	0.492065	0.558	0.044	3.55e-26
Banf1	2.59e-30	-0.350814	0.978	0.965	3.69e-26
Ubap1	2.63e-30	0.461053	0.721	0.123	3.75e-26
Ogt	2.7e-30	0.476649	0.606	0.061	3.84e-26
Psma4	2.94e-30	-0.255799	0.991	0.982	4.18e-26
Lmnb1	2.96e-30	0.584872	0.845	0.254	4.21e-26
Perp	3.35e-30	0.557095	0.611	0.07	4.77e-26
1810037I17Rik	3.55e-30	-0.334544	0.991	0.969	5.06e-26
Rbm38	3.69e-30	0.448284	0.562	0.044	5.26e-26
Fam110a	3.83e-30	0.448888	0.482	0.013	5.46e-26
Nfe2l2	3.94e-30	0.565629	0.845	0.215	5.61e-26
Jmjd1c	4.02e-30	0.506935	0.504	0.022	5.73e-26
Asb6	4.24e-30	0.426175	0.593	0.057	6.04e-26
Gpsm2	5.02e-30	0.480902	0.597	0.066	7.16e-26
Wdr83os	5.32e-30	-0.463339	0.907	0.904	7.58e-26
Rad17	5.84e-30	0.384969	0.518	0.026	8.32e-26
Rgs2	6.16e-30	0.567997	0.509	0.026	8.78e-26
Ankrd54	6.22e-30	0.430108	0.606	0.066	8.86e-26
Iws1	6.47e-30	0.433251	0.553	0.044	9.22e-26
Tex30	6.76e-30	0.586115	0.854	0.263	9.64e-26
Capza2	7.25e-30	-0.263361	0.987	0.974	1.03e-25
Skp1a	9.84e-30	-0.38055	0.965	0.952	1.4e-25
Dus1l	1.02e-29	0.438178	0.637	0.083	1.45e-25
Tmem14c	1.11e-29	-0.344094	0.96	0.934	1.58e-25
Ints5	1.12e-29	0.388399	0.496	0.018	1.6e-25
Ddi2	1.15e-29	0.396909	0.478	0.013	1.63e-25
Ppig	1.35e-29	0.539078	0.965	0.434	1.93e-25
Dbr1	1.42e-29	0.411558	0.469	0.009	2.02e-25
Rps12-ps3	1.47e-29	-0.440758	0.92	0.908	2.1e-25
Tmem115	1.5e-29	0.42711	0.531	0.035	2.13e-25
Cdkn2aip	1.5e-29	0.417264	0.527	0.031	2.14e-25
Orai1	1.52e-29	0.47887	0.606	0.07	2.16e-25
Dok1	1.54e-29	0.57808	0.889	0.316	2.19e-25
Pum1	1.69e-29	0.434645	0.491	0.018	2.4e-25
Tbcb	1.95e-29	-0.414384	0.916	0.934	2.77e-25
Bcar3	1.96e-29	0.390943	0.465	0.009	2.79e-25
Ash1l	2e-29	0.431603	0.624	0.075	2.85e-25
Mllt10	2.04e-29	0.426083	0.491	0.018	2.91e-25
Rpa2	2.2e-29	0.557686	0.606	0.075	3.14e-25
Nrarp	2.36e-29	0.540521	0.527	0.039	3.36e-25
Rnf19b	2.37e-29	0.46567	0.562	0.053	3.38e-25
Kti12	2.49e-29	0.469403	0.726	0.127	3.54e-25
Herpud1	2.52e-29	0.504383	0.544	0.044	3.6e-25
Sh3bp4	2.84e-29	0.441146	0.504	0.026	4.05e-25
Ing1	3.01e-29	0.44015	0.659	0.096	4.29e-25
Arid4a	3.02e-29	0.41829	0.509	0.026	4.31e-25
Ssbp3	3.05e-29	0.494755	0.81	0.184	4.35e-25
Ints12	3.34e-29	0.407405	0.553	0.044	4.76e-25
Ccnt2	3.48e-29	0.414002	0.465	0.009	4.96e-25
Tmed7	3.68e-29	-0.454978	0.903	0.912	5.24e-25
Taf5l	3.7e-29	0.432678	0.562	0.048	5.27e-25
Socs6	4.31e-29	0.527553	0.779	0.184	6.15e-25
Pygo2	4.33e-29	0.423579	0.58	0.057	6.16e-25
Hsd17b10	4.41e-29	-0.390763	0.942	0.943	6.28e-25
Ndufc2	4.44e-29	-0.387483	0.934	0.939	6.32e-25
Rnf146	4.86e-29	0.395727	0.54	0.039	6.93e-25
Ube2t	4.93e-29	0.466259	0.562	0.053	7.03e-25
Rsbn1l	5.15e-29	0.427439	0.558	0.053	7.34e-25
Dcaf12	5.38e-29	0.452942	0.686	0.114	7.67e-25
Rab35	5.43e-29	0.472862	0.788	0.189	7.74e-25
Abt1	6.41e-29	0.417062	0.54	0.044	9.13e-25
Ube2g1	6.62e-29	0.526416	0.863	0.228	9.43e-25
Rest	6.75e-29	0.460858	0.708	0.123	9.62e-25
Sin3b	6.77e-29	-0.454265	0.965	0.947	9.64e-25
1810013L24Rik	7.29e-29	0.404158	0.473	0.013	1.04e-24
Polr3d	8.62e-29	0.437499	0.597	0.07	1.23e-24
Hmgcs1	8.63e-29	0.517354	0.637	0.092	1.23e-24
Nop2	9.35e-29	0.56783	0.81	0.219	1.33e-24
Leo1	1.01e-28	0.484238	0.757	0.162	1.45e-24
Smarcd2	1.03e-28	0.446252	0.628	0.092	1.47e-24
Map2k3	1.05e-28	0.561802	0.889	0.281	1.5e-24
Tmem55b	1.2e-28	0.494764	0.628	0.092	1.71e-24
Baiap2l1	1.23e-28	0.492807	0.628	0.092	1.76e-24
Cd9	1.25e-28	-0.25882	1	0.987	1.78e-24
Ppp1cb	1.33e-28	-0.447037	0.956	0.904	1.89e-24
Kdm6b	1.33e-28	0.473027	0.496	0.026	1.9e-24
Sertad2	1.34e-28	0.420732	0.58	0.061	1.91e-24
Map3k2	1.4e-28	0.40515	0.513	0.031	1.99e-24
Cnot4	1.53e-28	0.414125	0.513	0.035	2.18e-24
Srsf4	1.55e-28	0.468829	0.668	0.11	2.21e-24
Ndufa1	1.57e-28	-0.503968	0.85	0.882	2.24e-24
Nck1	1.67e-28	0.415899	0.54	0.044	2.38e-24
Mrpl13	1.74e-28	-0.386858	0.92	0.912	2.48e-24
Melk	1.81e-28	0.474463	0.73	0.14	2.57e-24
Tnfrsf1a	2.01e-28	0.4926	0.792	0.18	2.87e-24
Hnrnpd	2.03e-28	0.555774	0.885	0.395	2.89e-24
Kin	2.04e-28	0.403438	0.491	0.022	2.91e-24
Smc3	2.07e-28	0.540613	0.832	0.237	2.96e-24
Klf9	2.2e-28	0.49245	0.491	0.026	3.14e-24
BC003965	2.25e-28	0.470579	0.69	0.114	3.2e-24
Zcchc10	2.28e-28	0.460591	0.646	0.092	3.25e-24
Iffo2	2.32e-28	0.390199	0.442	0.004	3.31e-24
Rnf8	2.37e-28	0.394402	0.544	0.044	3.37e-24
Ndel1	2.41e-28	0.503402	0.752	0.162	3.43e-24
Nap1l1	2.46e-28	-0.331452	0.969	0.987	3.5e-24
Anapc13	3.02e-28	-0.51201	0.832	0.873	4.3e-24
Smc6	3.12e-28	0.570529	0.832	0.25	4.45e-24
Ccng2	3.22e-28	0.504789	0.527	0.044	4.59e-24
Sipa1	3.27e-28	0.465211	0.655	0.11	4.67e-24
Gemin6	3.41e-28	0.467163	0.655	0.105	4.86e-24
Cope	3.74e-28	-0.330986	0.987	0.961	5.33e-24
Ddit4	3.75e-28	0.499867	0.522	0.044	5.34e-24
Zmynd8	3.87e-28	0.389611	0.473	0.018	5.51e-24
Socs5	4.26e-28	0.395332	0.518	0.035	6.07e-24
Kif22	4.34e-28	0.526991	0.748	0.18	6.18e-24
Ldb1	5.22e-28	0.40701	0.504	0.035	7.43e-24
Rbpj	5.41e-28	0.474083	0.668	0.114	7.71e-24
Efna1	6.28e-28	0.409265	0.447	0.009	8.94e-24
Nsrp1	6.32e-28	0.454537	0.602	0.079	9e-24
Nsmce3	6.48e-28	0.470225	0.699	0.127	9.23e-24
Wapl	6.49e-28	0.442751	0.642	0.096	9.24e-24
Tomm22	6.65e-28	-0.26156	0.987	0.982	9.47e-24
Atg9b	6.76e-28	0.518121	0.513	0.039	9.63e-24
E2f8	6.76e-28	0.450023	0.531	0.044	9.63e-24
Abhd17b	7.37e-28	0.411803	0.606	0.075	1.05e-23
Fam96b	7.65e-28	-0.369335	0.942	0.934	1.09e-23
Tubb4b	8.09e-28	0.597013	0.982	0.496	1.15e-23
Thap3	8.32e-28	0.371558	0.491	0.026	1.19e-23
Gap43	8.9e-28	-0.935895	0.407	0.763	1.27e-23
Grb2	9.57e-28	0.491588	0.832	0.206	1.36e-23
Rabac1	9.65e-28	-0.49762	0.876	0.886	1.37e-23
Mphosph10	1.03e-27	0.392114	0.624	0.083	1.46e-23
Fzr1	1.03e-27	0.496308	0.628	0.096	1.47e-23
Lrrc8c	1.27e-27	0.4481	0.664	0.118	1.81e-23
Dlgap5	1.28e-27	0.469515	0.712	0.136	1.82e-23
Smad2	1.32e-27	0.430088	0.642	0.101	1.87e-23
Coq10b	1.41e-27	0.53567	0.796	0.197	2.01e-23
2410004B18Rik	1.42e-27	0.419691	0.686	0.114	2.02e-23
Dnajc5	1.46e-27	0.444338	0.655	0.101	2.08e-23
Il34	1.67e-27	0.453169	0.531	0.048	2.38e-23
5031425E22Rik	1.69e-27	0.425552	0.553	0.057	2.41e-23
Mark3	1.7e-27	0.431022	0.597	0.079	2.42e-23
Traf4	1.78e-27	0.508414	0.779	0.189	2.53e-23
Arid1a	1.84e-27	0.410186	0.478	0.022	2.62e-23
Sgo1	1.85e-27	0.443871	0.46	0.018	2.63e-23
Zfp263	1.94e-27	0.396395	0.429	0.004	2.77e-23
Prkcd	1.95e-27	0.429094	0.588	0.075	2.78e-23
Knstrn	2.06e-27	0.555728	0.841	0.263	2.94e-23
Adipor2	2.1e-27	0.46337	0.712	0.14	2.99e-23
Suz12	2.1e-27	0.387089	0.504	0.035	2.99e-23
Pds5a	2.28e-27	0.390824	0.588	0.07	3.24e-23
Srsf7	2.28e-27	0.448783	0.991	0.662	3.25e-23
Morc3	2.34e-27	0.402806	0.504	0.035	3.34e-23
Dmap1	2.43e-27	0.383522	0.527	0.044	3.46e-23
E130309D02Rik	2.45e-27	0.391245	0.575	0.066	3.49e-23
Hyal2	2.66e-27	0.414949	0.553	0.057	3.78e-23
Trappc2l	2.75e-27	-0.509876	0.867	0.864	3.91e-23
E2f4	2.82e-27	0.535727	0.916	0.377	4.02e-23
BC005561	2.84e-27	0.429823	0.456	0.018	4.04e-23
AW209491	3.19e-27	0.358244	0.438	0.009	4.54e-23
Chtf8	3.29e-27	0.539697	0.867	0.281	4.69e-23
Gcnt2	3.43e-27	0.410213	0.487	0.031	4.89e-23
Peli1	3.54e-27	0.386862	0.482	0.026	5.04e-23
Igf2bp2	3.61e-27	0.500121	0.752	0.171	5.14e-23
Ost4	3.65e-27	-0.373361	0.969	0.939	5.21e-23
Unc50	3.77e-27	0.467363	0.836	0.202	5.37e-23
Bcl10	3.82e-27	0.492022	0.863	0.237	5.44e-23
Bod1l	3.91e-27	0.438013	0.73	0.149	5.57e-23
Phf3	4.32e-27	0.413159	0.522	0.044	6.16e-23
Urgcp	4.65e-27	0.42707	0.549	0.061	6.62e-23
F11r	4.65e-27	0.532613	0.801	0.206	6.63e-23
Sfswap	4.81e-27	0.352516	0.469	0.022	6.85e-23
Txndc5	5e-27	-0.443185	0.947	0.934	7.12e-23
Syne3	5.01e-27	0.460229	0.593	0.079	7.14e-23
Cflar	5.07e-27	0.493813	0.805	0.197	7.22e-23
Ube2z	5.11e-27	0.472419	0.81	0.193	7.28e-23
Nom1	5.24e-27	0.400492	0.588	0.075	7.46e-23
Zfp281	5.72e-27	0.397225	0.442	0.013	8.15e-23
Lemd2	5.76e-27	0.368973	0.562	0.061	8.21e-23
Cxxc5	6.12e-27	0.491588	0.646	0.105	8.72e-23
Kif2c	6.17e-27	0.492418	0.624	0.101	8.78e-23
Rcl1	7.17e-27	0.422037	0.704	0.136	1.02e-22
Rab22a	7.37e-27	0.454627	0.867	0.237	1.05e-22
Ccdc174	7.53e-27	0.360051	0.442	0.013	1.07e-22
Trim8	7.89e-27	0.494323	0.854	0.246	1.12e-22
Ets1	8.01e-27	0.465737	0.646	0.11	1.14e-22
Atp2b1	8.05e-27	0.546684	0.925	0.368	1.15e-22
Cdk2	8.52e-27	0.432414	0.624	0.096	1.21e-22
Acbd3	9.09e-27	0.38157	0.575	0.07	1.3e-22
Mtmr14	9.73e-27	0.44697	0.58	0.079	1.39e-22
Zfp131	1.05e-26	0.438226	0.54	0.057	1.5e-22
Cnot2	1.05e-26	0.423331	0.712	0.14	1.5e-22
Cd2ap	1.09e-26	0.447425	0.668	0.127	1.55e-22
N4bp2l2	1.1e-26	0.446521	0.712	0.145	1.56e-22
Ssr1	1.1e-26	-0.403371	0.96	0.93	1.57e-22
Zcchc8	1.25e-26	0.361649	0.5	0.035	1.78e-22
Nktr	1.26e-26	0.424058	0.58	0.075	1.79e-22
Ap2s1	1.27e-26	-0.434985	0.907	0.904	1.8e-22
Exosc3	1.37e-26	0.491905	0.73	0.167	1.96e-22
Klf13	1.41e-26	0.437942	0.5	0.039	2.01e-22
Nfkbiz	1.48e-26	0.435756	0.509	0.048	2.1e-22
Higd1a	1.52e-26	-0.357267	0.982	0.93	2.17e-22
Utp23	1.53e-26	0.39336	0.469	0.026	2.18e-22
Nob1	1.58e-26	0.498268	0.827	0.237	2.26e-22
Tcim	1.66e-26	0.504978	0.558	0.066	2.36e-22
Sav1	1.67e-26	0.415711	0.637	0.101	2.37e-22
4833420G17Rik	2.05e-26	0.377592	0.544	0.057	2.92e-22
Pex2	2.17e-26	0.41511	0.735	0.149	3.09e-22
Csnk1d	2.37e-26	0.503954	0.934	0.351	3.38e-22
Rfc3	2.42e-26	0.479822	0.717	0.158	3.44e-22
Stx16	2.48e-26	0.366994	0.522	0.048	3.54e-22
Kif23	2.55e-26	0.543984	0.748	0.189	3.64e-22
Gm17056	2.59e-26	0.437962	0.425	0.009	3.68e-22
Epha2	2.59e-26	0.538104	0.823	0.25	3.69e-22
Mrpl23	2.68e-26	-0.530014	0.779	0.846	3.82e-22
Ppic	2.87e-26	-0.410568	0.978	0.943	4.08e-22
Timm10	2.87e-26	0.430765	0.752	0.162	4.09e-22
Tcirg1	3.12e-26	0.433226	0.597	0.088	4.45e-22
Cst3	3.36e-26	-0.271209	1	1	4.79e-22
Zfp639	3.43e-26	0.365789	0.606	0.083	4.89e-22
Gatad2b	3.49e-26	0.360996	0.482	0.035	4.97e-22
E2f5	3.63e-26	0.395909	0.624	0.096	5.18e-22
Pdcd10	3.67e-26	0.525797	0.894	0.351	5.23e-22
Map1lc3b	3.72e-26	-0.288917	0.991	0.974	5.29e-22
Pdcd2	3.76e-26	0.465704	0.779	0.193	5.35e-22
Atf7ip	3.95e-26	0.363281	0.425	0.009	5.63e-22
Ccdc71	4.2e-26	0.399216	0.54	0.057	5.98e-22
Krit1	4.26e-26	0.441213	0.58	0.083	6.08e-22
Ankrd9	4.3e-26	0.387003	0.469	0.026	6.13e-22
Vma21	4.44e-26	-0.464542	0.85	0.864	6.32e-22
Rnh1	4.55e-26	-0.339826	0.938	0.947	6.49e-22
Phip	5.24e-26	0.482141	0.823	0.219	7.46e-22
Bola3	5.68e-26	-0.470199	0.876	0.868	8.09e-22
Tpx2	5.88e-26	0.526378	0.881	0.32	8.38e-22
Pgp	6.1e-26	0.509654	0.774	0.206	8.69e-22
Smc2	6.16e-26	0.507491	0.894	0.285	8.77e-22
Dbf4	6.3e-26	0.496142	0.704	0.167	8.98e-22
Ccm2	6.4e-26	0.498237	0.885	0.303	9.12e-22
Kif1b	6.43e-26	0.35327	0.562	0.066	9.16e-22
Pde12	6.79e-26	0.357061	0.513	0.044	9.67e-22
Actr8	6.89e-26	0.374403	0.558	0.066	9.81e-22
Frrs1	7.52e-26	0.497948	0.85	0.254	1.07e-21
Cnot11	8.44e-26	0.420456	0.699	0.14	1.2e-21
Plek2	8.68e-26	0.520535	0.695	0.149	1.24e-21
Ppp4r3b	8.89e-26	0.449211	0.686	0.136	1.27e-21
Psmd8	9.08e-26	-0.380626	0.956	0.961	1.29e-21
Asah1	9.62e-26	-0.377185	0.96	0.961	1.37e-21
Exosc7	9.72e-26	0.490434	0.752	0.197	1.38e-21
Mrfap1	9.91e-26	-0.274546	0.991	0.974	1.41e-21
Slc9a3r2	1.04e-25	0.46266	0.704	0.158	1.48e-21
Nr2f1	1.04e-25	0.408121	0.522	0.053	1.49e-21
Otud7b	1.06e-25	0.370455	0.558	0.07	1.51e-21
Osr1	1.12e-25	0.472844	0.504	0.048	1.59e-21
Trim16	1.15e-25	0.334372	0.442	0.018	1.64e-21
Ube2j2	1.17e-25	0.462163	0.951	0.518	1.66e-21
Eif5	1.19e-25	0.367185	0.991	0.807	1.7e-21
Tor1aip2	1.22e-25	0.476452	0.792	0.206	1.74e-21
Fbxl5	1.27e-25	0.41312	0.712	0.158	1.81e-21
Atf3	1.29e-25	0.587801	0.522	0.061	1.83e-21
Trim26	1.3e-25	0.365868	0.491	0.039	1.85e-21
Dusp18	1.33e-25	0.371091	0.562	0.07	1.9e-21
Phf13	1.35e-25	0.37521	0.429	0.013	1.92e-21
Nup54	1.36e-25	0.43055	0.761	0.171	1.94e-21
Kdm5a	1.39e-25	0.38626	0.558	0.07	1.98e-21
Gadd45b	1.42e-25	0.394357	0.429	0.013	2.02e-21
Cchcr1	1.43e-25	0.377232	0.549	0.061	2.03e-21
Foxp4	1.58e-25	0.370358	0.642	0.11	2.25e-21
Usp1	1.65e-25	0.511205	0.73	0.175	2.34e-21
Aplp2	1.67e-25	-0.516375	0.898	0.86	2.38e-21
Osbpl3	1.7e-25	0.423004	0.673	0.132	2.43e-21
Baz1b	1.74e-25	0.407179	0.575	0.075	2.47e-21
Tsr1	1.74e-25	0.386725	0.575	0.075	2.47e-21
Pimreg	1.78e-25	0.537247	0.757	0.215	2.53e-21
Rnps1	1.78e-25	0.497302	0.889	0.303	2.54e-21
Ppard	1.85e-25	0.434417	0.615	0.105	2.63e-21
Luc7l	1.94e-25	0.442081	0.624	0.114	2.76e-21
Cdk12	2.01e-25	0.41437	0.434	0.018	2.86e-21
Zfyve21	2.03e-25	0.425026	0.721	0.158	2.89e-21
Csnk1e	2.03e-25	0.489884	0.77	0.202	2.9e-21
Elf1	2.04e-25	0.388455	0.646	0.105	2.91e-21
Kat5	2.24e-25	0.372832	0.549	0.066	3.18e-21
Src	2.25e-25	0.445747	0.673	0.14	3.2e-21
Rtkn	2.31e-25	0.45889	0.788	0.202	3.3e-21
Fen1	2.37e-25	0.517448	0.686	0.162	3.37e-21
Gtf2h5	2.48e-25	-0.31642	0.991	0.961	3.54e-21
Sgms1	2.56e-25	0.379778	0.465	0.031	3.65e-21
Cd34	2.73e-25	-0.685128	0.593	0.838	3.89e-21
Ddx20	2.78e-25	0.377569	0.465	0.031	3.95e-21
Rab14	2.93e-25	0.470769	0.965	0.504	4.18e-21
Cttn	3.01e-25	-0.344179	0.934	0.917	4.29e-21
Kmt2a	3.11e-25	0.386923	0.447	0.026	4.43e-21
Sac3d1	3.17e-25	0.414902	0.597	0.092	4.52e-21
Ect2	3.18e-25	0.466383	0.668	0.136	4.53e-21
Znrf1	3.34e-25	0.456906	0.668	0.136	4.76e-21
Net1	3.48e-25	0.382826	0.774	0.18	4.96e-21
Lamtor4	3.5e-25	-0.463095	0.854	0.86	4.99e-21
Eed	3.59e-25	0.427549	0.65	0.123	5.11e-21
Lamp2	3.88e-25	-0.490118	0.929	0.886	5.52e-21
Gabarap	3.91e-25	-0.299477	0.996	0.969	5.57e-21
Ostc	3.96e-25	-0.336656	0.969	0.917	5.64e-21
Map1s	3.98e-25	0.406418	0.535	0.066	5.67e-21
Wrap53	4.17e-25	0.325246	0.522	0.053	5.94e-21
Irf2bp2	4.2e-25	0.363872	0.398	0.004	5.99e-21
Mterf3	4.29e-25	0.37473	0.527	0.057	6.11e-21
Pkmyt1	4.31e-25	0.379646	0.518	0.053	6.13e-21
Fignl1	4.69e-25	0.4281	0.465	0.035	6.69e-21
Gjb3	4.78e-25	0.47093	0.602	0.101	6.81e-21
N4bp1	4.87e-25	0.322361	0.42	0.013	6.94e-21
Ndufs6	5.04e-25	-0.324788	0.965	0.947	7.18e-21
Fam58b	5.09e-25	0.329383	0.531	0.057	7.25e-21
Csrnp1	5.15e-25	0.370196	0.385	0	7.34e-21
Dhx36	5.75e-25	0.399831	0.606	0.096	8.19e-21
Elavl1	5.83e-25	-0.315137	0.973	0.978	8.3e-21
Wasl	6.05e-25	0.413899	0.633	0.11	8.62e-21
Arfgap2	6.08e-25	0.422753	0.695	0.145	8.66e-21
Ahctf1	6.25e-25	0.338451	0.42	0.013	8.9e-21
Gtf2b	6.43e-25	0.42401	0.717	0.162	9.16e-21
Kcnn4	6.56e-25	0.540822	0.885	0.364	9.34e-21
Prpf4	6.65e-25	0.354714	0.425	0.018	9.48e-21
Tra2b	6.91e-25	0.509944	0.942	0.456	9.84e-21
Zfp292	7.13e-25	0.344814	0.407	0.009	1.02e-20
Kctd11	7.3e-25	0.429275	0.447	0.026	1.04e-20
Lsm8	7.38e-25	0.523944	0.956	0.399	1.05e-20
Zfp513	7.45e-25	0.311023	0.42	0.013	1.06e-20
Grwd1	8.24e-25	0.377912	0.619	0.105	1.17e-20
Ttc14	8.65e-25	0.420274	0.739	0.162	1.23e-20
Zfp451	9.05e-25	0.354763	0.403	0.009	1.29e-20
Gapvd1	9.13e-25	0.354437	0.597	0.092	1.3e-20
Luc7l3	9.32e-25	0.512998	0.827	0.281	1.33e-20
Alyref	9.65e-25	0.436289	0.947	0.61	1.37e-20
Plekha2	9.72e-25	0.449671	0.752	0.18	1.38e-20
Dctn3	9.73e-25	-0.317164	0.969	0.974	1.39e-20
Tbcc	1.1e-24	0.360617	0.527	0.057	1.57e-20
Csde1	1.13e-24	-0.368179	0.956	0.925	1.6e-20
Mta2	1.26e-24	0.511645	0.796	0.254	1.8e-20
Cd81	1.32e-24	-0.347064	0.991	0.961	1.88e-20
Zfp148	1.4e-24	0.370794	0.571	0.083	1.99e-20
Bcap31	1.42e-24	-0.341819	0.978	0.956	2.02e-20
Sirt7	1.49e-24	0.347692	0.54	0.066	2.12e-20
Cwc22	1.55e-24	0.325917	0.416	0.013	2.2e-20
Cdc20	1.57e-24	0.614907	0.889	0.386	2.24e-20
Ankrd10	1.6e-24	0.405725	0.655	0.127	2.28e-20
Pex14	1.64e-24	0.444092	0.717	0.167	2.33e-20
Tm2d3	1.64e-24	0.339564	0.478	0.039	2.33e-20
Zfp410	1.65e-24	0.385897	0.535	0.066	2.35e-20
Tarbp2	1.65e-24	0.446342	0.796	0.228	2.35e-20
Psmg3	1.76e-24	0.459097	0.73	0.184	2.51e-20
Cdca2	1.84e-24	0.40022	0.389	0.004	2.62e-20
Sema3e	1.84e-24	0.431283	0.575	0.083	2.62e-20
Mier1	1.84e-24	0.407713	0.602	0.101	2.63e-20
Cdc42se2	1.88e-24	0.366444	0.588	0.088	2.68e-20
Cenpc1	1.89e-24	0.359581	0.42	0.018	2.69e-20
Anapc11	1.93e-24	-0.278113	0.996	0.961	2.75e-20
Lypla2	1.95e-24	0.433219	0.624	0.118	2.78e-20
Prkab1	1.96e-24	0.452493	0.699	0.158	2.79e-20
Bod1	2.06e-24	0.416566	0.65	0.132	2.93e-20
Kansl3	2.28e-24	0.380116	0.584	0.088	3.25e-20
Sec11c	2.34e-24	-0.358123	0.978	0.956	3.33e-20
Gsk3a	2.39e-24	0.347612	0.549	0.075	3.4e-20
Pdlim1	2.44e-24	0.549141	0.854	0.276	3.48e-20
Nsd2	2.51e-24	0.404395	0.615	0.105	3.57e-20
Trmt13	2.55e-24	0.319207	0.456	0.031	3.63e-20
Rab18	2.55e-24	-0.341854	0.965	0.912	3.63e-20
Snrpc	2.57e-24	-0.284172	0.978	0.947	3.67e-20
Med17	2.59e-24	0.335384	0.465	0.035	3.69e-20
Rnf34	2.61e-24	0.341573	0.46	0.035	3.72e-20
Safb	2.82e-24	0.416095	0.699	0.154	4.02e-20
Il4ra	2.86e-24	0.387691	0.606	0.101	4.07e-20
Rela	2.91e-24	0.481376	0.805	0.237	4.15e-20
Fxr2	3.08e-24	0.399326	0.664	0.136	4.38e-20
Nek2	3.08e-24	0.437117	0.611	0.11	4.39e-20
Prpf4b	3.09e-24	0.386665	0.566	0.083	4.41e-20
Otud4	3.16e-24	0.372789	0.544	0.07	4.5e-20
Nol8	3.3e-24	0.350581	0.425	0.022	4.7e-20
Pcdh19	3.45e-24	0.445896	0.655	0.132	4.92e-20
Kbtbd2	3.65e-24	0.314561	0.456	0.031	5.2e-20
2310061I04Rik	3.66e-24	0.363936	0.593	0.096	5.21e-20
Ythdf3	3.7e-24	0.374374	0.575	0.088	5.27e-20
Cdc42ep4	3.73e-24	0.331587	0.478	0.039	5.31e-20
Gcnt1	3.75e-24	0.357427	0.447	0.031	5.35e-20
Trmt1l	3.76e-24	0.364381	0.487	0.048	5.35e-20
Gtpbp2	3.83e-24	0.328211	0.434	0.022	5.46e-20
Kif2a	3.87e-24	0.350319	0.588	0.092	5.51e-20
Bola2	3.88e-24	-0.502975	0.801	0.846	5.53e-20
Tmem189	3.99e-24	0.341736	0.487	0.044	5.69e-20
Rock2	4.08e-24	0.463929	0.832	0.263	5.81e-20
Riok1	4.09e-24	0.379272	0.593	0.096	5.83e-20
Ccdc102a	4.27e-24	0.375599	0.496	0.053	6.09e-20
Fbln2	4.42e-24	-0.430833	0.956	0.952	6.29e-20
Plp2	4.44e-24	-0.252734	0.991	0.982	6.32e-20
Zmynd19	4.47e-24	0.348112	0.407	0.013	6.37e-20
Nutf2	4.55e-24	-0.383717	0.934	0.917	6.49e-20
Tfam	4.78e-24	0.376329	0.504	0.057	6.81e-20
Zdhhc12	5.01e-24	0.476389	0.823	0.241	7.13e-20
Tspan8	5.4e-24	0.605862	0.668	0.162	7.69e-20
Epha4	5.42e-24	0.387695	0.394	0.009	7.72e-20
Nuf2	5.56e-24	0.43065	0.695	0.149	7.91e-20
Terf2ip	5.56e-24	0.327361	0.425	0.022	7.92e-20
Sdcbp	5.85e-24	-0.293014	0.978	0.965	8.33e-20
Cep57	5.91e-24	0.428162	0.633	0.123	8.41e-20
Nfx1	6.02e-24	0.321232	0.438	0.026	8.57e-20
Hbp1	6.38e-24	0.418427	0.535	0.07	9.09e-20
Mink1	6.4e-24	0.325258	0.642	0.11	9.12e-20
Pop7	6.63e-24	0.372491	0.681	0.136	9.44e-20
Cebpg	6.91e-24	0.389582	0.504	0.057	9.85e-20
Aebp2	7.06e-24	0.343251	0.456	0.035	1.01e-19
Sar1a	7.4e-24	-0.304125	0.978	0.952	1.05e-19
Fip1l1	7.85e-24	0.480187	0.938	0.368	1.12e-19
Higd2a	8.12e-24	-0.314338	0.947	0.947	1.16e-19
Ppp4r3a	8.24e-24	0.373266	0.513	0.061	1.17e-19
Ckap2l	8.27e-24	0.403917	0.496	0.057	1.18e-19
Igf2bp1	8.55e-24	0.391886	0.513	0.061	1.22e-19
Prdx5	8.56e-24	-0.349394	0.965	0.934	1.22e-19
Ddost	8.61e-24	-0.307817	0.982	0.969	1.23e-19
Men1	9.23e-24	0.382362	0.487	0.053	1.31e-19
Ndufa8	9.86e-24	-0.293035	0.982	0.943	1.4e-19
Prpf3	9.89e-24	0.361127	0.58	0.092	1.41e-19
Prss22	9.92e-24	0.472227	0.522	0.07	1.41e-19
Rb1cc1	1.02e-23	0.362901	0.478	0.044	1.45e-19
Fubp1	1.05e-23	0.516633	0.876	0.377	1.49e-19
Slc2a1	1.05e-23	0.465358	0.841	0.259	1.5e-19
Sgms2	1.05e-23	0.402595	0.646	0.123	1.5e-19
Trnt1	1.07e-23	0.384307	0.783	0.193	1.52e-19
Rgmb	1.07e-23	0.405636	0.496	0.057	1.53e-19
AI837181	1.07e-23	0.314978	0.403	0.013	1.53e-19
Aftph	1.1e-23	0.353287	0.389	0.009	1.57e-19
Necap1	1.16e-23	0.358449	0.549	0.079	1.65e-19
Pbp2	1.16e-23	0.463359	0.588	0.105	1.66e-19
Otulin	1.18e-23	0.338354	0.575	0.083	1.68e-19
Tsr3	1.22e-23	0.396117	0.73	0.171	1.73e-19
Hdac7	1.25e-23	0.322059	0.447	0.031	1.77e-19
Dexi	1.25e-23	0.331762	0.465	0.039	1.78e-19
Smchd1	1.31e-23	0.399113	0.571	0.092	1.87e-19
Lrrc47	1.44e-23	0.341831	0.54	0.075	2.05e-19
Siah1b	1.45e-23	0.354116	0.398	0.013	2.06e-19
Nfkb1	1.47e-23	0.382377	0.619	0.114	2.1e-19
Tfap4	1.48e-23	0.400828	0.509	0.061	2.11e-19
Mrps33	1.53e-23	-0.285475	0.973	0.93	2.18e-19
Klhl42	1.54e-23	0.335116	0.456	0.035	2.19e-19
Zmym5	1.55e-23	0.381618	0.438	0.031	2.21e-19
Fam84a	1.61e-23	0.410478	0.447	0.035	2.29e-19
Cstf1	1.72e-23	0.327223	0.465	0.039	2.45e-19
Triap1	1.73e-23	0.369634	0.54	0.075	2.47e-19
Phax	1.76e-23	0.453111	0.743	0.202	2.51e-19
Zfp637	1.77e-23	0.421946	0.588	0.105	2.52e-19
Slc9a3r1	1.83e-23	0.476969	0.903	0.39	2.61e-19
Mad2l1bp	1.85e-23	0.347332	0.398	0.013	2.64e-19
Ehmt1	1.9e-23	0.325283	0.434	0.026	2.7e-19
Ccnl2	1.99e-23	0.386674	0.739	0.171	2.84e-19
Nrf1	2.14e-23	0.418115	0.566	0.096	3.04e-19
Alkbh5	2.17e-23	0.423649	0.712	0.175	3.09e-19
Angel2	2.24e-23	0.345973	0.602	0.101	3.19e-19
Dtl	2.32e-23	0.33836	0.398	0.013	3.3e-19
Nufip1	2.42e-23	0.35525	0.513	0.061	3.45e-19
Glo1	2.44e-23	-0.343857	0.951	0.939	3.47e-19
Cox11	2.48e-23	0.344445	0.473	0.044	3.54e-19
Commd1	2.53e-23	-0.373592	0.934	0.904	3.61e-19
Tecr	2.58e-23	-0.265324	0.982	0.956	3.67e-19
Prrc2c	2.86e-23	0.461597	0.867	0.276	4.08e-19
Spred2	2.98e-23	0.309462	0.407	0.018	4.24e-19
Eny2	3.05e-23	-0.284254	1	0.965	4.34e-19
Zfp703	3.37e-23	0.35522	0.451	0.035	4.8e-19
Nop10	3.49e-23	-0.279057	0.991	0.965	4.97e-19
Dusp10	3.71e-23	0.335973	0.394	0.013	5.29e-19
Rnf220	3.75e-23	0.357629	0.416	0.022	5.34e-19
Gsk3b	4.07e-23	0.437282	0.748	0.197	5.79e-19
Ndc80	4.08e-23	0.410827	0.624	0.123	5.81e-19
Banp	4.31e-23	0.370774	0.451	0.039	6.14e-19
Spin1	4.49e-23	0.365504	0.659	0.132	6.39e-19
Sumo3	4.58e-23	-0.328826	0.951	0.939	6.52e-19
Cystm1	4.83e-23	0.505993	0.867	0.32	6.88e-19
Slc29a1	4.85e-23	0.544565	0.881	0.408	6.91e-19
Ntmt1	4.85e-23	0.446109	0.81	0.25	6.91e-19
Ndufa3	4.94e-23	-0.531618	0.841	0.842	7.03e-19
Luc7l2	4.95e-23	0.467304	0.907	0.36	7.06e-19
Cdca7	4.97e-23	0.374161	0.403	0.018	7.08e-19
Trim32	4.99e-23	0.300209	0.478	0.048	7.11e-19
S1pr2	5.36e-23	0.346987	0.425	0.026	7.64e-19
Itfg2	5.38e-23	0.286841	0.429	0.026	7.66e-19
Atp6v1b2	5.49e-23	0.365048	0.664	0.132	7.82e-19
Prpf38a	5.57e-23	0.470449	0.832	0.281	7.94e-19
Chchd4	5.65e-23	0.409484	0.721	0.18	8.04e-19
Cab39	5.71e-23	0.363491	0.566	0.088	8.13e-19
Ccne2	5.78e-23	0.476744	0.429	0.031	8.24e-19
Rpp25l	5.84e-23	0.370353	0.487	0.057	8.32e-19
Frmd6	5.92e-23	0.356704	0.5	0.061	8.44e-19
Taok1	6.63e-23	0.362925	0.531	0.075	9.45e-19
Rxrb	6.79e-23	0.293991	0.482	0.048	9.67e-19
Arid5b	6.82e-23	0.366093	0.434	0.031	9.72e-19
Dab2	6.83e-23	0.45346	0.602	0.114	9.74e-19
Psme2	6.91e-23	-0.340355	0.951	0.943	9.84e-19
Rnf114	7.05e-23	0.378635	0.531	0.075	1e-18
Bcl2	7.6e-23	0.381629	0.487	0.057	1.08e-18
Crlf3	7.84e-23	0.368821	0.628	0.123	1.12e-18
Rapgef6	7.84e-23	0.287914	0.367	0.004	1.12e-18
Pcf11	7.92e-23	0.3177	0.367	0.004	1.13e-18
Mark2	8.25e-23	0.35641	0.558	0.088	1.17e-18
Yy1	8.57e-23	0.451131	0.951	0.368	1.22e-18
Zfp655	8.6e-23	0.371135	0.42	0.026	1.22e-18
Apbb2	9.1e-23	0.419213	0.637	0.132	1.3e-18
Med13l	9.21e-23	0.337915	0.42	0.026	1.31e-18
Ddx52	9.6e-23	0.386829	0.743	0.18	1.37e-18
Ndufs8	9.97e-23	-0.315483	0.942	0.956	1.42e-18
Eaf1	9.97e-23	0.353491	0.535	0.075	1.42e-18
Kdm2a	1e-22	0.321989	0.398	0.018	1.43e-18
Itpripl1	1.03e-22	0.34463	0.425	0.026	1.47e-18
Mycbp2	1.04e-22	0.324562	0.5	0.061	1.49e-18
Ngdn	1.05e-22	0.452801	0.898	0.32	1.5e-18
Rab9	1.13e-22	0.380133	0.637	0.132	1.61e-18
Cdkn2d	1.15e-22	0.438626	0.588	0.114	1.64e-18
Rexo4	1.17e-22	0.339103	0.549	0.083	1.66e-18
Plk4	1.17e-22	0.404873	0.633	0.127	1.66e-18
Zc3h13	1.18e-22	0.38043	0.606	0.11	1.68e-18
Luzp1	1.23e-22	0.367338	0.668	0.145	1.75e-18
Wdr5	1.23e-22	0.362508	0.566	0.092	1.75e-18
Nelfa	1.24e-22	0.359252	0.628	0.118	1.77e-18
Nacc1	1.26e-22	0.327625	0.584	0.096	1.8e-18
Siah1a	1.3e-22	0.333246	0.398	0.018	1.85e-18
Exoc3l4	1.3e-22	0.402532	0.619	0.123	1.85e-18
Chaf1a	1.33e-22	0.389727	0.558	0.092	1.9e-18
Sec13	1.34e-22	-0.338026	0.947	0.904	1.91e-18
Dpysl3	1.34e-22	-0.448053	0.872	0.86	1.92e-18
Strn3	1.38e-22	0.448098	0.77	0.215	1.96e-18
Trmt11	1.4e-22	0.341841	0.491	0.057	1.99e-18
Irf1	1.42e-22	0.335774	0.385	0.013	2.02e-18
Dmtf1	1.42e-22	0.344155	0.473	0.053	2.03e-18
Rcc1	1.43e-22	0.415603	0.704	0.167	2.03e-18
Fosb	1.44e-22	0.436708	0.482	0.057	2.05e-18
Arih1	1.58e-22	0.358784	0.606	0.11	2.25e-18
Tmem168	1.62e-22	0.283306	0.434	0.031	2.3e-18
Lama5	1.63e-22	0.344489	0.482	0.053	2.32e-18
Rpusd4	1.64e-22	0.328021	0.385	0.013	2.33e-18
H1f0	1.65e-22	0.559113	0.827	0.311	2.34e-18
Cactin	1.67e-22	0.354628	0.584	0.101	2.38e-18
Gng11	1.69e-22	-0.617603	0.708	0.816	2.41e-18
Car8	1.71e-22	0.570858	0.518	0.079	2.43e-18
Cks2	1.72e-22	0.495458	0.982	0.596	2.45e-18
BC017643	1.74e-22	0.347222	0.504	0.066	2.48e-18
Asap1	1.76e-22	0.368826	0.628	0.123	2.5e-18
Cog8	1.8e-22	0.389988	0.681	0.154	2.56e-18
Nfyb	1.86e-22	0.390858	0.597	0.114	2.65e-18
Kat7	1.87e-22	0.320068	0.429	0.031	2.67e-18
Sart3	1.9e-22	0.33484	0.549	0.088	2.7e-18
Gch1	1.97e-22	0.435757	0.739	0.211	2.8e-18
Trim35	2.01e-22	0.44344	0.761	0.211	2.87e-18
Haus3	2.09e-22	0.394256	0.465	0.048	2.98e-18
Grpel2	2.09e-22	0.360981	0.531	0.079	2.98e-18
Rabgef1	2.13e-22	0.273812	0.394	0.018	3.04e-18
Tbpl1	2.14e-22	0.396551	0.659	0.149	3.06e-18
Plscr1	2.19e-22	0.49506	0.912	0.408	3.12e-18
Ska3	2.21e-22	0.352516	0.407	0.026	3.15e-18
Cpe	2.22e-22	-0.412001	0.929	0.912	3.16e-18
Eepd1	2.57e-22	0.325203	0.389	0.018	3.66e-18
Tmem185b	2.58e-22	0.313937	0.465	0.048	3.68e-18
Spdl1	2.64e-22	0.33339	0.416	0.026	3.76e-18
Mfsd5	2.76e-22	0.307091	0.438	0.035	3.93e-18
Noct	2.76e-22	0.336597	0.487	0.057	3.94e-18
Gm9774	2.88e-22	0.361438	0.602	0.11	4.1e-18
Rbm6	3.01e-22	0.323319	0.544	0.079	4.28e-18
Pitpnb	3.07e-22	0.385352	0.792	0.211	4.37e-18
Phf20l1	3.2e-22	0.387317	0.642	0.136	4.56e-18
Ankhd1	3.31e-22	0.31131	0.456	0.044	4.71e-18
Exoc1	3.31e-22	0.357198	0.487	0.061	4.72e-18
Tada3	3.4e-22	0.380414	0.708	0.167	4.84e-18
Tbc1d10a	3.41e-22	0.346413	0.637	0.123	4.85e-18
Med6	3.52e-22	0.36797	0.712	0.167	5.02e-18
Timm29	3.57e-22	0.327649	0.412	0.026	5.09e-18
Tmem60	3.62e-22	0.390117	0.735	0.189	5.16e-18
Brms1	3.66e-22	0.378381	0.686	0.162	5.22e-18
Ptbp3	3.87e-22	0.358213	0.677	0.158	5.52e-18
Plekhf2	4.07e-22	0.29637	0.403	0.022	5.8e-18
Ireb2	4.1e-22	0.320192	0.381	0.013	5.84e-18
Oip5	4.11e-22	0.297479	0.403	0.022	5.85e-18
Praf2	4.18e-22	-0.393973	0.889	0.864	5.96e-18
Swt1	4.34e-22	0.352614	0.465	0.048	6.19e-18
Ckap2	4.38e-22	0.396587	0.588	0.11	6.25e-18
Skp2	4.43e-22	0.313484	0.425	0.031	6.31e-18
Timp2	4.51e-22	-0.274949	0.996	0.987	6.42e-18
Ecscr	4.54e-22	-0.876484	0.283	0.632	6.47e-18
Ndufb6	4.61e-22	-0.353603	0.938	0.921	6.56e-18
Mia2	4.69e-22	0.414109	0.735	0.197	6.68e-18
Fstl1	4.7e-22	-0.808315	0.442	0.711	6.7e-18
Tnip1	4.88e-22	0.351346	0.513	0.075	6.96e-18
Gtpbp10	4.89e-22	0.314541	0.504	0.066	6.97e-18
Hspb8	5.12e-22	0.470155	0.726	0.215	7.29e-18
Gm16286	5.41e-22	0.483766	0.942	0.43	7.71e-18
Fam107b	5.44e-22	0.428436	0.704	0.189	7.74e-18
Fbxo5	5.56e-22	0.455218	0.354	0.004	7.92e-18
9530068E07Rik	5.74e-22	-0.363925	0.951	0.934	8.18e-18
Ptpn2	6.02e-22	0.404319	0.765	0.206	8.58e-18
Mfhas1	6.1e-22	0.386236	0.54	0.092	8.69e-18
Spc25	6.49e-22	0.472637	0.655	0.162	9.24e-18
Rasa2	6.66e-22	0.366185	0.496	0.066	9.49e-18
Thoc2	6.75e-22	0.40995	0.735	0.193	9.62e-18
Cetn3	6.92e-22	-0.284302	0.978	0.943	9.86e-18
Sqle	7.09e-22	0.463012	0.673	0.171	1.01e-17
Ppm1d	7.14e-22	0.275868	0.354	0.004	1.02e-17
Bora	7.5e-22	0.322876	0.398	0.022	1.07e-17
Zfp948	7.58e-22	0.333557	0.341	0	1.08e-17
Scaf4	7.58e-22	0.284169	0.341	0	1.08e-17
Rbm15	7.65e-22	0.325537	0.398	0.022	1.09e-17
Tmem165	8.04e-22	0.45418	0.934	0.439	1.15e-17
Tfip11	8.28e-22	0.353881	0.558	0.092	1.18e-17
Zfp64	8.63e-22	0.357577	0.54	0.083	1.23e-17
Naa25	8.91e-22	0.369743	0.646	0.149	1.27e-17
Tlnrd1	9.04e-22	0.314712	0.42	0.031	1.29e-17
Ppif	9.13e-22	0.335239	0.513	0.07	1.3e-17
Sap30l	9.23e-22	0.333824	0.58	0.101	1.31e-17
Glrx3	9.74e-22	-0.39144	0.894	0.873	1.39e-17
Esf1	9.79e-22	0.450466	0.743	0.215	1.39e-17
Gemin2	9.8e-22	0.356699	0.593	0.114	1.4e-17
Ppp2r5e	1.01e-21	0.366374	0.642	0.136	1.44e-17
Ski	1.06e-21	0.329184	0.558	0.092	1.5e-17
Blzf1	1.14e-21	0.324786	0.429	0.035	1.62e-17
Pin1	1.2e-21	-0.267985	0.978	0.939	1.71e-17
S100a1	1.24e-21	-0.421845	0.925	0.886	1.77e-17
Isg20l2	1.25e-21	0.349198	0.558	0.101	1.78e-17
Cox10	1.27e-21	0.311482	0.42	0.031	1.81e-17
Pdia4	1.27e-21	-0.386003	0.92	0.868	1.81e-17
Rpp14	1.3e-21	0.384684	0.686	0.167	1.85e-17
Sgol2a	1.3e-21	0.341491	0.394	0.022	1.85e-17
Saysd1	1.38e-21	0.311254	0.394	0.022	1.97e-17
Miip	1.41e-21	0.335737	0.473	0.057	2.01e-17
Arhgdib	1.42e-21	-0.850011	0.265	0.618	2.03e-17
Gon4l	1.46e-21	0.29705	0.394	0.022	2.08e-17
Arid5a	1.47e-21	0.330064	0.425	0.035	2.09e-17
Zzz3	1.51e-21	0.326348	0.558	0.092	2.15e-17
Tbk1	1.51e-21	0.310601	0.372	0.013	2.15e-17
Paxbp1	1.52e-21	0.333547	0.358	0.009	2.17e-17
Tubb2a	1.54e-21	0.47868	0.805	0.263	2.19e-17
Thap7	1.62e-21	0.311973	0.509	0.07	2.3e-17
Rnmt	1.63e-21	0.369772	0.717	0.184	2.32e-17
Klhl22	1.66e-21	0.332964	0.522	0.079	2.37e-17
Naa16	1.71e-21	0.308879	0.416	0.031	2.43e-17
Safb2	1.86e-21	0.343302	0.566	0.101	2.64e-17
Irf2	1.89e-21	0.328313	0.491	0.066	2.7e-17
Smurf1	1.97e-21	0.30229	0.416	0.031	2.8e-17
Lsm14b	1.97e-21	0.349819	0.518	0.079	2.81e-17
Gmeb1	2.02e-21	0.295424	0.372	0.013	2.87e-17
Rad1	2.04e-21	0.313257	0.447	0.044	2.91e-17
Ints13	2.11e-21	0.342289	0.659	0.145	3.01e-17
Pus1	2.12e-21	0.409063	0.827	0.268	3.02e-17
Ago2	2.16e-21	0.34631	0.668	0.149	3.08e-17
Nup107	2.19e-21	0.354083	0.584	0.11	3.12e-17
Nup35	2.2e-21	0.352842	0.615	0.127	3.13e-17
Ubn2	2.24e-21	0.292514	0.345	0.004	3.19e-17
Spred1	2.24e-21	0.344629	0.584	0.114	3.2e-17
Ing3	2.26e-21	0.332548	0.403	0.026	3.21e-17
D1Ertd622e	2.27e-21	0.382037	0.69	0.171	3.24e-17
Dusp11	2.31e-21	0.371027	0.739	0.189	3.29e-17
Mafk	2.33e-21	0.321729	0.381	0.018	3.31e-17
Mbtd1	2.46e-21	0.351295	0.398	0.026	3.5e-17
Zfp830	2.48e-21	0.306661	0.367	0.013	3.53e-17
Pi4k2a	2.5e-21	0.297022	0.367	0.013	3.57e-17
Tbc1d20	2.54e-21	0.305449	0.54	0.088	3.62e-17
Mrps30	2.58e-21	0.411132	0.854	0.311	3.67e-17
Cspp1	2.61e-21	0.289777	0.367	0.013	3.71e-17
Nusap1	2.61e-21	0.461406	0.518	0.083	3.72e-17
Cyth3	2.63e-21	0.331407	0.473	0.057	3.74e-17
Mrps31	2.66e-21	0.338263	0.491	0.066	3.79e-17
Rbm27	2.68e-21	0.343626	0.46	0.053	3.82e-17
Prcc	2.8e-21	0.283346	0.522	0.075	3.98e-17
Atf1	2.81e-21	0.40265	0.819	0.254	4e-17
Iscu	2.85e-21	-0.386663	0.889	0.873	4.06e-17
Fastkd3	2.9e-21	0.328159	0.376	0.018	4.13e-17
Gtf2ird1	2.9e-21	0.349361	0.659	0.149	4.13e-17
Naa20	2.9e-21	0.464499	0.938	0.408	4.14e-17
Dgcr14	3.08e-21	0.294328	0.456	0.048	4.39e-17
Aven	3.2e-21	0.280136	0.429	0.039	4.56e-17
Aff4	3.21e-21	0.307666	0.549	0.092	4.58e-17
Zfp638	3.47e-21	0.304144	0.425	0.035	4.94e-17
Bptf	3.51e-21	0.362179	0.566	0.105	5.01e-17
Txn2	3.52e-21	-0.296311	0.951	0.925	5.01e-17
Tbrg4	3.6e-21	0.348961	0.628	0.136	5.13e-17
Abl2	3.8e-21	0.323325	0.407	0.031	5.41e-17
Phlda3	3.81e-21	0.470763	0.704	0.206	5.42e-17
Pcdh1	3.86e-21	0.361025	0.549	0.096	5.5e-17
Gpbp1l1	3.96e-21	0.294833	0.491	0.066	5.64e-17
Cdk17	4.18e-21	0.344451	0.54	0.088	5.96e-17
Cit	4.21e-21	0.371857	0.54	0.092	6e-17
Fnbp4	4.28e-21	0.314601	0.438	0.044	6.09e-17
Slc7a6	4.29e-21	0.28198	0.442	0.044	6.12e-17
Prrc2a	4.36e-21	0.377159	0.757	0.206	6.21e-17
Ppp1r15b	4.78e-21	0.293795	0.341	0.004	6.81e-17
Nasp	4.98e-21	0.46005	0.885	0.342	7.1e-17
Nfat5	5.02e-21	0.348873	0.496	0.07	7.15e-17
Slc25a37	5.04e-21	0.289946	0.376	0.018	7.17e-17
Mapk1ip1l	5.1e-21	0.392182	0.717	0.189	7.26e-17
Aar2	5.25e-21	0.28199	0.385	0.022	7.48e-17
Prune1	5.3e-21	0.286965	0.429	0.039	7.56e-17
Gigyf2	5.37e-21	0.340711	0.46	0.053	7.64e-17
Cenpv	5.59e-21	0.3561	0.535	0.088	7.96e-17
Chic2	5.67e-21	0.465343	0.934	0.456	8.08e-17
Lrp6	5.94e-21	0.308326	0.416	0.035	8.47e-17
Ube2q1	6.11e-21	0.331986	0.58	0.11	8.71e-17
Osgin1	6.37e-21	0.408357	0.327	0	9.07e-17
Tmpo	6.38e-21	0.440607	0.956	0.518	9.08e-17
Hsp90b1	6.4e-21	-0.261743	0.982	0.974	9.12e-17
Nipbl	6.42e-21	0.361386	0.54	0.092	9.14e-17
Pym1	6.47e-21	0.334203	0.522	0.083	9.22e-17
Skiv2l2	6.63e-21	0.370837	0.673	0.162	9.45e-17
Tex10	6.74e-21	0.299286	0.469	0.057	9.6e-17
Podxl	7.16e-21	0.295607	0.416	0.035	1.02e-16
Spryd3	7.21e-21	0.335082	0.544	0.092	1.03e-16
Mrpl46	7.31e-21	0.328183	0.513	0.083	1.04e-16
Mgat1	7.84e-21	0.365039	0.659	0.158	1.12e-16
Ndufb3	7.91e-21	-0.319295	0.951	0.908	1.13e-16
Synpo	7.95e-21	0.334229	0.549	0.096	1.13e-16
Myo1e	7.96e-21	0.317477	0.566	0.105	1.13e-16
Clk3	7.97e-21	0.314703	0.615	0.123	1.14e-16
Smad3	8.09e-21	0.350616	0.407	0.035	1.15e-16
Zc3h18	8.4e-21	0.30216	0.535	0.083	1.2e-16
Rnf19a	8.41e-21	0.286171	0.35	0.009	1.2e-16
Nfkbil1	8.46e-21	0.315099	0.5	0.07	1.2e-16
Sphk1	8.83e-21	0.354337	0.403	0.031	1.26e-16
Mis18a	9.1e-21	0.386759	0.597	0.127	1.3e-16
Snapc2	9.15e-21	0.304565	0.509	0.079	1.3e-16
Rab12	9.86e-21	0.318711	0.571	0.11	1.4e-16
Utp15	9.99e-21	0.278431	0.35	0.009	1.42e-16
Zfp330	1.02e-20	0.362073	0.712	0.184	1.45e-16
Pacsin3	1.04e-20	0.349015	0.54	0.096	1.48e-16
Mis12	1.1e-20	0.294357	0.416	0.035	1.56e-16
Dusp4	1.1e-20	0.377379	0.597	0.127	1.56e-16
Ell	1.11e-20	0.296948	0.381	0.022	1.58e-16
Ttc4	1.12e-20	0.303001	0.447	0.053	1.6e-16
Eif2b4	1.13e-20	0.323757	0.624	0.132	1.61e-16
Xiap	1.15e-20	0.291515	0.438	0.044	1.63e-16
Pdhx	1.18e-20	0.298165	0.442	0.048	1.68e-16
Gna13	1.18e-20	0.306524	0.606	0.118	1.68e-16
Srrd	1.19e-20	0.311114	0.46	0.057	1.69e-16
Enc1	1.21e-20	0.331892	0.367	0.018	1.73e-16
Smap2	1.22e-20	0.304913	0.416	0.035	1.74e-16
Chd7	1.23e-20	0.291507	0.372	0.018	1.76e-16
Qrich1	1.24e-20	0.377012	0.761	0.211	1.77e-16
G2e3	1.29e-20	0.315108	0.323	0	1.83e-16
Krr1	1.34e-20	0.300558	0.504	0.075	1.9e-16
Cenpt	1.34e-20	0.388181	0.805	0.237	1.9e-16
Cep85	1.34e-20	0.313416	0.442	0.048	1.92e-16
Tacc3	1.4e-20	0.463171	0.925	0.386	1.99e-16
Cpsf7	1.49e-20	0.339015	0.429	0.044	2.13e-16
Styk1	1.52e-20	0.283753	0.389	0.026	2.17e-16
1600012H06Rik	1.56e-20	0.34754	0.549	0.101	2.22e-16
2010111I01Rik	1.57e-20	0.338045	0.602	0.127	2.24e-16
Mtg2	1.59e-20	0.30548	0.42	0.039	2.26e-16
Atxn2	1.7e-20	0.280241	0.358	0.013	2.42e-16
Msln	1.7e-20	0.527677	0.925	0.425	2.43e-16
Cd151	1.72e-20	-0.341247	0.96	0.908	2.45e-16
Wdr74	1.76e-20	0.420481	0.792	0.246	2.51e-16
Mkl1	1.79e-20	0.303014	0.367	0.018	2.56e-16
Lsg1	1.8e-20	0.362222	0.73	0.202	2.56e-16
Jagn1	1.84e-20	0.41102	0.765	0.232	2.61e-16
Pkp4	1.85e-20	0.311453	0.504	0.075	2.64e-16
Gtf2h2	1.86e-20	0.340718	0.5	0.075	2.65e-16
Preb	1.88e-20	0.406705	0.748	0.224	2.68e-16
Sec24b	1.94e-20	0.297908	0.429	0.044	2.76e-16
Gorab	1.96e-20	0.329251	0.354	0.013	2.79e-16
Cnppd1	2.02e-20	0.326529	0.5	0.075	2.88e-16
Mtpap	2.04e-20	0.326806	0.513	0.083	2.9e-16
4930523C07Rik	2.11e-20	0.280805	0.403	0.031	3e-16
Pwp2	2.16e-20	0.277199	0.367	0.018	3.08e-16
Hspa4l	2.17e-20	0.43263	0.881	0.342	3.09e-16
Cox14	2.17e-20	-0.309575	0.973	0.934	3.1e-16
Rnf217	2.29e-20	0.282858	0.363	0.018	3.27e-16
Ecd	2.31e-20	0.363746	0.704	0.184	3.29e-16
Foxp1	2.35e-20	0.414662	0.814	0.272	3.35e-16
Meaf6	2.36e-20	0.330489	0.5	0.079	3.37e-16
Ripk1	2.36e-20	0.299343	0.5	0.079	3.37e-16
Relb	2.38e-20	0.338145	0.438	0.048	3.39e-16
BC030867	2.4e-20	0.293483	0.367	0.018	3.43e-16
Top2a	2.42e-20	0.604956	0.624	0.193	3.44e-16
Katnbl1	2.45e-20	0.407914	0.752	0.206	3.49e-16
Fam216a	2.48e-20	0.423299	0.827	0.281	3.54e-16
Exo1	2.52e-20	0.322795	0.341	0.009	3.59e-16
Ezh2	2.62e-20	0.447165	0.686	0.202	3.73e-16
Arl14ep	2.65e-20	0.288053	0.473	0.061	3.78e-16
Mrps36	2.73e-20	-0.397136	0.876	0.833	3.88e-16
Taf1d	2.79e-20	0.346453	0.611	0.127	3.97e-16
St13	2.87e-20	-0.284679	0.973	0.956	4.08e-16
Phf12	2.87e-20	0.270597	0.42	0.039	4.09e-16
Lurap1l	2.94e-20	0.366273	0.456	0.057	4.19e-16
Trip6	2.97e-20	0.37554	0.717	0.193	4.23e-16
Lmo4	3.19e-20	0.360644	0.69	0.184	4.54e-16
Thap4	3.21e-20	0.341363	0.642	0.149	4.57e-16
Ska1	3.46e-20	0.377029	0.628	0.145	4.92e-16
Arfgap1	3.59e-20	0.325607	0.509	0.079	5.12e-16
Cdc5l	3.66e-20	0.38968	0.779	0.237	5.21e-16
Ifngr1	3.72e-20	0.452173	0.801	0.289	5.3e-16
Irf2bp1	3.77e-20	0.281779	0.363	0.018	5.38e-16
Kdm5b	3.81e-20	0.330697	0.341	0.009	5.42e-16
Pmepa1	3.83e-20	0.404816	0.681	0.189	5.46e-16
Cmip	3.9e-20	0.296456	0.407	0.035	5.56e-16
Tbl1x	3.94e-20	0.389615	0.779	0.25	5.62e-16
Msmo1	3.96e-20	0.468359	0.819	0.307	5.65e-16
Nfib	3.99e-20	0.357515	0.695	0.171	5.68e-16
Gramd4	4e-20	0.319604	0.46	0.061	5.69e-16
Arfgef1	4.22e-20	0.272822	0.372	0.022	6.01e-16
Sf1	4.39e-20	0.428547	0.867	0.346	6.25e-16
Rad18	4.43e-20	0.334913	0.527	0.092	6.32e-16
Dtymk	4.62e-20	-0.299425	0.929	0.904	6.58e-16
Mis18bp1	4.62e-20	0.311753	0.327	0.004	6.58e-16
Usp36	4.87e-20	0.276409	0.327	0.004	6.93e-16
Gm26532	4.9e-20	0.363467	0.336	0.009	6.98e-16
Fbxo30	4.95e-20	0.288373	0.363	0.018	7.06e-16
Stk38	5.02e-20	0.323801	0.535	0.101	7.15e-16
Ralgps2	5.09e-20	0.349615	0.562	0.11	7.25e-16
Asb3	5.21e-20	0.315488	0.438	0.053	7.43e-16
Nabp1	5.24e-20	0.340417	0.482	0.075	7.46e-16
Tada2a	5.24e-20	0.291741	0.407	0.039	7.47e-16
Ubr2	5.34e-20	0.277641	0.496	0.075	7.61e-16
Tjp2	5.39e-20	0.333405	0.518	0.092	7.68e-16
Taf3	5.39e-20	0.317528	0.442	0.053	7.68e-16
Usp37	5.49e-20	0.296673	0.381	0.026	7.82e-16
Cfl2	5.52e-20	-0.270625	0.969	0.969	7.87e-16
Atp6v1f	5.85e-20	-0.263051	0.987	0.934	8.34e-16
Ublcp1	5.97e-20	0.365467	0.655	0.162	8.51e-16
Dtx2	6.21e-20	0.333589	0.478	0.07	8.84e-16
App	6.33e-20	-0.367732	0.947	0.917	9.02e-16
Mad1l1	6.74e-20	0.334591	0.708	0.184	9.61e-16
Ccdc124	6.9e-20	-0.300202	0.96	0.904	9.83e-16
Ptk2b	7e-20	0.378686	0.593	0.136	9.97e-16
Nectin3	7.05e-20	0.327396	0.46	0.061	1e-15
Mapkapk2	7.44e-20	0.339346	0.602	0.127	1.06e-15
Agk	7.69e-20	0.288	0.389	0.031	1.09e-15
Timeless	7.71e-20	0.291622	0.381	0.026	1.1e-15
Cnep1r1	7.78e-20	0.388056	0.704	0.197	1.11e-15
2810403A07Rik	7.78e-20	0.286479	0.394	0.031	1.11e-15
Ncbp3	7.78e-20	0.263297	0.336	0.009	1.11e-15
Nif3l1	7.8e-20	0.346109	0.558	0.11	1.11e-15
Zfp706	7.9e-20	0.363872	1	0.706	1.13e-15
Pex13	7.96e-20	0.32315	0.584	0.123	1.13e-15
Uspl1	7.99e-20	0.250555	0.358	0.018	1.14e-15
Wtap	7.99e-20	0.375175	0.796	0.246	1.14e-15
Bap1	8.21e-20	0.263999	0.434	0.048	1.17e-15
Ndufs4	8.34e-20	-0.309353	0.938	0.886	1.19e-15
Aunip	8.53e-20	0.344442	0.323	0.004	1.22e-15
Thumpd1	8.67e-20	0.300474	0.487	0.075	1.24e-15
Adssl1	8.68e-20	0.362801	0.504	0.083	1.24e-15
Snw1	8.82e-20	0.418833	0.876	0.316	1.26e-15
Rbp1	8.89e-20	-0.708665	0.491	0.737	1.27e-15
Zfp36	9.15e-20	0.395015	0.438	0.057	1.3e-15
Mavs	9.34e-20	0.260847	0.389	0.031	1.33e-15
Psmd5	9.36e-20	0.433921	0.867	0.346	1.33e-15
Acsl3	9.41e-20	0.329173	0.451	0.061	1.34e-15
Tmub2	9.84e-20	0.272257	0.447	0.057	1.4e-15
Pou2f1	1.09e-19	0.253742	0.345	0.013	1.55e-15
Brd4	1.11e-19	0.402622	0.881	0.316	1.57e-15
Mrpl20	1.11e-19	-0.25012	0.978	0.947	1.58e-15
Phospho2	1.11e-19	0.260971	0.345	0.013	1.58e-15
Pstpip1	1.12e-19	0.289647	0.358	0.018	1.6e-15
Lrrc42	1.14e-19	0.3445	0.712	0.193	1.63e-15
Aurkb	1.18e-19	0.472976	0.518	0.105	1.68e-15
5730559C18Rik	1.23e-19	0.299917	0.389	0.031	1.76e-15
Ep400	1.23e-19	0.327635	0.465	0.066	1.76e-15
Zc2hc1a	1.24e-19	0.279453	0.473	0.066	1.77e-15
Gm9493	1.27e-19	-0.269372	0.969	0.934	1.81e-15
Slc31a2	1.3e-19	0.320691	0.451	0.061	1.86e-15
1700123O20Rik	1.35e-19	0.380734	0.757	0.219	1.92e-15
Gjb4	1.47e-19	0.304715	0.354	0.018	2.1e-15
Ammecr1l	1.54e-19	0.305361	0.376	0.026	2.19e-15
Rab5c	1.55e-19	-0.292639	0.96	0.943	2.2e-15
Rhbdf1	1.56e-19	0.307404	0.473	0.07	2.22e-15
Mtf1	1.58e-19	0.264734	0.376	0.026	2.26e-15
Anapc7	1.59e-19	0.292691	0.562	0.11	2.26e-15
Cnot1	1.63e-19	0.275012	0.434	0.048	2.32e-15
Zcchc7	1.64e-19	0.256765	0.354	0.018	2.33e-15
Tirap	1.65e-19	0.280487	0.389	0.031	2.36e-15
Gfod2	1.68e-19	0.276772	0.363	0.022	2.4e-15
Taok3	1.79e-19	0.327497	0.558	0.11	2.55e-15
Wdr33	1.8e-19	0.266829	0.451	0.057	2.56e-15
Scmh1	1.82e-19	0.293709	0.518	0.088	2.59e-15
Zdhhc7	1.83e-19	0.277564	0.429	0.048	2.6e-15
Lats2	1.85e-19	0.286851	0.354	0.018	2.64e-15
Abhd13	1.96e-19	0.276104	0.341	0.013	2.79e-15
Snrk	1.98e-19	0.268201	0.363	0.022	2.82e-15
Cttnbp2nl	1.98e-19	0.339169	0.469	0.07	2.82e-15
Stk17b	2.08e-19	0.270167	0.305	0	2.97e-15
Tle3	2.09e-19	0.290344	0.394	0.035	2.98e-15
Zfp68	2.09e-19	0.268153	0.363	0.022	2.98e-15
Lysmd3	2.14e-19	0.331016	0.425	0.048	3.04e-15
S100a4	2.18e-19	-0.421093	0.969	0.961	3.11e-15
Kat14	2.25e-19	0.281197	0.412	0.044	3.21e-15
Mga	2.39e-19	0.286297	0.363	0.022	3.4e-15
Runx2	2.44e-19	0.270737	0.363	0.022	3.47e-15
Klhdc3	2.44e-19	0.315281	0.491	0.079	3.48e-15
Ttc33	2.48e-19	0.294289	0.535	0.096	3.54e-15
Ccar2	2.5e-19	0.255607	0.398	0.035	3.56e-15
Edc3	2.57e-19	0.268657	0.35	0.018	3.67e-15
Lin54	2.64e-19	0.262704	0.327	0.009	3.76e-15
Btrc	2.82e-19	0.285367	0.473	0.07	4.01e-15
Znhit6	2.84e-19	0.372202	0.819	0.268	4.05e-15
Edc4	2.93e-19	0.271369	0.496	0.079	4.18e-15
Fnbp1l	2.94e-19	0.330501	0.575	0.127	4.19e-15
Gpi1	3.06e-19	-0.296183	0.965	0.939	4.36e-15
Tbc1d10b	3.19e-19	0.252144	0.372	0.026	4.54e-15
Socs1	3.19e-19	0.297875	0.327	0.009	4.55e-15
Tox4	3.2e-19	0.307761	0.597	0.136	4.55e-15
Mrpl19	3.2e-19	0.404135	0.757	0.241	4.56e-15
Akap9	3.24e-19	0.346881	0.527	0.101	4.62e-15
Nufip2	3.26e-19	0.28249	0.327	0.009	4.64e-15
Atg16l1	3.43e-19	0.280126	0.372	0.026	4.89e-15
Fbxo11	3.64e-19	0.281467	0.389	0.035	5.19e-15
Inhba	3.75e-19	0.455651	0.553	0.127	5.35e-15
Phldb2	3.86e-19	0.346242	0.553	0.114	5.49e-15
Plekho1	3.97e-19	0.26249	0.412	0.044	5.65e-15
Rad51	3.98e-19	0.360673	0.659	0.171	5.66e-15
Zfyve19	4.01e-19	0.309117	0.509	0.092	5.71e-15
Cwc25	4.05e-19	0.263153	0.35	0.018	5.77e-15
Suv39h2	4.15e-19	0.253729	0.407	0.039	5.91e-15
Rpf1	4.16e-19	0.37202	0.743	0.215	5.93e-15
Arrdc1	4.19e-19	0.313503	0.513	0.092	5.96e-15
Mogs	4.21e-19	0.250357	0.323	0.009	6e-15
Ddx55	4.26e-19	0.281501	0.358	0.022	6.06e-15
Stt3a	4.32e-19	-0.392371	0.934	0.886	6.15e-15
Baz2a	4.37e-19	0.288596	0.354	0.022	6.22e-15
Rmnd5b	4.43e-19	0.269844	0.438	0.057	6.31e-15
Hectd1	4.52e-19	0.36215	0.695	0.193	6.44e-15
Rfwd3	4.58e-19	0.293252	0.447	0.061	6.53e-15
Lsm14a	4.77e-19	0.38197	0.726	0.224	6.8e-15
Ppox	4.86e-19	0.315585	0.566	0.118	6.92e-15
Cenpl	4.88e-19	0.330169	0.336	0.013	6.95e-15
Rrp1b	4.94e-19	0.32865	0.509	0.092	7.03e-15
Palmd	4.96e-19	0.365752	0.398	0.039	7.06e-15
Rbp4	4.98e-19	0.448932	0.606	0.154	7.1e-15
Atxn2l	5.06e-19	0.296398	0.469	0.07	7.21e-15
Ptrh2	5.26e-19	0.344043	0.65	0.162	7.49e-15
Pdx1	5.27e-19	0.276864	0.336	0.013	7.51e-15
Rexo1	5.4e-19	0.322779	0.522	0.096	7.7e-15
Ncoa5	5.46e-19	0.25216	0.394	0.035	7.77e-15
C77080	5.49e-19	0.259044	0.358	0.022	7.82e-15
Gps2	5.52e-19	0.335911	0.65	0.167	7.87e-15
Tbx18	5.62e-19	0.289236	0.31	0.004	8e-15
Prkaca	5.79e-19	-0.329681	0.925	0.882	8.24e-15
Fam133b	6.07e-19	0.356401	0.615	0.149	8.64e-15
Tedc1	6.18e-19	0.308743	0.327	0.013	8.81e-15
Rif1	6.26e-19	0.300199	0.354	0.022	8.91e-15
Tle1	6.33e-19	0.302732	0.456	0.066	9.01e-15
Agpat2	6.55e-19	0.308228	0.54	0.101	9.33e-15
Plekhf1	6.72e-19	0.278966	0.332	0.013	9.58e-15
Amn1	6.75e-19	0.329256	0.535	0.105	9.62e-15
Nol9	6.81e-19	0.258652	0.381	0.031	9.71e-15
Ctbp2	6.82e-19	0.319901	0.562	0.118	9.71e-15
Eml4	7.2e-19	0.265308	0.345	0.018	1.03e-14
Tom1l1	7.23e-19	0.293748	0.522	0.096	1.03e-14
Cnih1	7.48e-19	-0.284753	0.969	0.965	1.07e-14
Pbx1	7.56e-19	0.407632	0.836	0.303	1.08e-14
Eri1	7.57e-19	0.384904	0.681	0.197	1.08e-14
Crk	7.61e-19	0.413127	0.858	0.325	1.08e-14
Cir1	7.99e-19	0.277384	0.553	0.11	1.14e-14
Zc3h7a	8.08e-19	0.309662	0.611	0.136	1.15e-14
Scx	8.09e-19	0.333445	0.434	0.057	1.15e-14
Lamb3	8.22e-19	0.45362	0.593	0.149	1.17e-14
Gm15261	8.24e-19	0.270409	0.296	0	1.17e-14
Ranbp3	8.34e-19	0.355891	0.792	0.246	1.19e-14
Zc3h14	8.48e-19	0.421377	0.916	0.386	1.21e-14
Krt18	8.53e-19	0.405311	0.987	0.789	1.22e-14
Snx10	8.7e-19	0.332851	0.597	0.136	1.24e-14
Sco2	8.88e-19	0.311732	0.42	0.053	1.27e-14
Ufc1	8.91e-19	-0.321674	0.956	0.886	1.27e-14
Gpatch8	9.12e-19	0.326635	0.403	0.044	1.3e-14
Kbtbd4	9.46e-19	0.269443	0.332	0.013	1.35e-14
Phldb1	9.58e-19	0.281874	0.504	0.088	1.37e-14
Ctdp1	9.59e-19	0.270429	0.407	0.044	1.37e-14
Stat3	9.61e-19	0.326277	0.628	0.162	1.37e-14
Sf3a3	9.64e-19	0.403021	0.929	0.465	1.37e-14
Usf1	1.01e-18	0.281102	0.491	0.083	1.43e-14
Retreg2	1.01e-18	0.322239	0.553	0.114	1.43e-14
Itsn2	1.01e-18	0.283498	0.558	0.11	1.43e-14
Naa38	1.04e-18	-0.328653	0.92	0.877	1.49e-14
S100a13	1.07e-18	-0.36161	0.938	0.934	1.52e-14
Snhg6	1.07e-18	-0.455565	0.827	0.82	1.53e-14
Hpcal1	1.07e-18	0.425829	0.938	0.417	1.53e-14
Smc5	1.15e-18	0.320804	0.504	0.092	1.64e-14
Slc6a6	1.19e-18	0.370698	0.726	0.206	1.69e-14
Med1	1.25e-18	0.31702	0.566	0.123	1.79e-14
U2surp	1.26e-18	0.387423	0.788	0.259	1.8e-14
Ints7	1.28e-18	0.280208	0.447	0.061	1.82e-14
Mapk12	1.29e-18	0.290282	0.456	0.066	1.84e-14
Arl1	1.31e-18	-0.272441	0.965	0.917	1.87e-14
Clock	1.34e-18	0.25768	0.385	0.035	1.9e-14
Casp2	1.37e-18	0.286111	0.381	0.035	1.96e-14
Crebbp	1.38e-18	0.308454	0.398	0.044	1.96e-14
Slc30a6	1.39e-18	0.252174	0.341	0.018	1.98e-14
Ccdc88a	1.46e-18	0.347612	0.708	0.197	2.08e-14
Mettl16	1.47e-18	0.328045	0.708	0.202	2.09e-14
Txnip	1.51e-18	0.317405	0.327	0.013	2.15e-14
Csnk1g2	1.59e-18	0.351951	0.73	0.224	2.27e-14
Bag4	1.64e-18	0.269461	0.46	0.07	2.33e-14
Tmcc1	1.67e-18	0.266734	0.341	0.018	2.38e-14
Clp1	1.67e-18	0.259515	0.341	0.018	2.38e-14
Rad51ap1	1.67e-18	0.36191	0.381	0.035	2.39e-14
Bub1b	1.68e-18	0.356727	0.637	0.162	2.4e-14
Ctdspl2	1.69e-18	0.279473	0.412	0.048	2.4e-14
Zfp512	1.71e-18	0.258654	0.35	0.022	2.44e-14
Fkbp10	1.72e-18	-0.392006	0.858	0.838	2.46e-14
Mau2	1.75e-18	0.26335	0.412	0.048	2.49e-14
Morc4	1.79e-18	0.325473	0.513	0.096	2.55e-14
Inpp4b	1.85e-18	0.286917	0.389	0.039	2.64e-14
Alkbh1	1.89e-18	0.268542	0.327	0.013	2.69e-14
Rpl6l	1.89e-18	-0.259892	0.96	0.956	2.69e-14
Rbm10	1.91e-18	0.271535	0.606	0.14	2.72e-14
Coa7	1.92e-18	0.288694	0.487	0.083	2.73e-14
Pqlc1	1.92e-18	0.263638	0.394	0.039	2.74e-14
Snip1	1.95e-18	0.261373	0.314	0.009	2.78e-14
Ska2	1.98e-18	0.331906	0.58	0.136	2.82e-14
Map2k2	2e-18	-0.260775	0.965	0.974	2.85e-14
Eif3f	2.01e-18	-0.301739	0.973	0.943	2.86e-14
Timm9	2.02e-18	0.355523	0.664	0.18	2.87e-14
Ttc9c	2.07e-18	0.293611	0.531	0.105	2.95e-14
Rcn1	2.1e-18	-0.49079	0.805	0.807	2.99e-14
Wdr26	2.13e-18	0.347019	0.686	0.193	3.03e-14
Topbp1	2.14e-18	0.301719	0.425	0.057	3.05e-14
Ubn1	2.16e-18	0.305507	0.345	0.022	3.07e-14
Esco2	2.18e-18	0.301518	0.301	0.004	3.1e-14
Pias1	2.31e-18	0.285646	0.336	0.018	3.28e-14
Ip6k1	2.34e-18	0.297867	0.456	0.07	3.33e-14
Mrpl9	2.39e-18	0.366361	0.721	0.232	3.4e-14
Ubap2	2.45e-18	0.347482	0.642	0.171	3.49e-14
Tlk1	2.63e-18	0.277577	0.367	0.031	3.75e-14
1110059E24Rik	2.66e-18	0.337389	0.65	0.171	3.8e-14
Psmd12	2.74e-18	0.337164	0.978	0.719	3.91e-14
Slc25a13	2.74e-18	0.251151	0.403	0.044	3.91e-14
Serpinb6b	2.81e-18	0.394554	0.562	0.132	4e-14
Casc3	2.85e-18	0.264762	0.323	0.013	4.07e-14
Hmmr	2.86e-18	0.379947	0.673	0.193	4.08e-14
Mms22l	2.88e-18	0.289644	0.389	0.039	4.11e-14
Ttc19	2.95e-18	0.276676	0.416	0.053	4.2e-14
Gm47283	2.96e-18	0.400608	0.761	0.25	4.22e-14
Srfbp1	3.03e-18	0.27379	0.323	0.013	4.31e-14
Bcl3	3.11e-18	0.273177	0.376	0.035	4.43e-14
Mpp5	3.15e-18	0.269088	0.389	0.039	4.49e-14
Csnk1g1	3.19e-18	0.269575	0.363	0.031	4.55e-14
Id3	3.41e-18	0.48322	0.558	0.14	4.85e-14
Rhot1	3.53e-18	0.290271	0.597	0.136	5.02e-14
Spcs3	3.63e-18	-0.442004	0.827	0.82	5.18e-14
Fam60a	3.8e-18	0.363101	0.686	0.197	5.42e-14
Tfdp2	3.85e-18	0.288906	0.434	0.061	5.49e-14
Ilk	3.99e-18	-0.419731	0.885	0.829	5.69e-14
Arl13b	4.11e-18	0.277115	0.398	0.044	5.85e-14
Serf1	4.22e-18	-0.475976	0.77	0.794	6.01e-14
Bloc1s4	4.24e-18	0.327941	0.65	0.167	6.04e-14
Tnks2	4.27e-18	0.289124	0.65	0.167	6.09e-14
Zkscan17	4.4e-18	0.260392	0.319	0.013	6.26e-14
Chst12	4.42e-18	0.298128	0.597	0.136	6.3e-14
Naa15	4.43e-18	0.363945	0.85	0.32	6.31e-14
Zfx	4.51e-18	0.283224	0.363	0.031	6.42e-14
Klhdc8a	4.56e-18	0.447002	0.801	0.32	6.49e-14
Arl2	4.56e-18	-0.384806	0.872	0.833	6.5e-14
Btg2	4.59e-18	0.325536	0.434	0.061	6.53e-14
Rlim	4.66e-18	0.292514	0.456	0.075	6.64e-14
Slc7a6os	4.71e-18	0.324065	0.637	0.162	6.71e-14
Gm6133	4.72e-18	-0.312126	0.92	0.868	6.72e-14
Socs4	4.79e-18	0.285034	0.385	0.039	6.83e-14
Mrps24	4.81e-18	-0.268278	0.951	0.917	6.85e-14
Mlph	4.87e-18	0.254404	0.31	0.009	6.94e-14
Cpsf4	4.93e-18	0.254795	0.535	0.105	7.02e-14
Nrp2	4.95e-18	0.351761	0.664	0.184	7.06e-14
Map2k5	5.17e-18	0.27458	0.473	0.079	7.36e-14
Emc10	5.28e-18	-0.37708	0.912	0.842	7.52e-14
Rabif	5.38e-18	0.299488	0.571	0.132	7.67e-14
Plekho2	5.44e-18	0.301993	0.527	0.11	7.75e-14
Sdc2	5.5e-18	-0.420337	0.907	0.846	7.83e-14
Erf	6.05e-18	0.289461	0.442	0.066	8.62e-14
Slc38a1	6.22e-18	0.305724	0.544	0.118	8.86e-14
Herpud2	6.58e-18	0.275446	0.491	0.088	9.37e-14
Tanc1	6.6e-18	0.267376	0.319	0.013	9.41e-14
Hmgcr	6.92e-18	0.314331	0.58	0.132	9.85e-14
Rragc	6.95e-18	0.346034	0.739	0.228	9.91e-14
Tatdn2	7.27e-18	0.2581	0.438	0.061	1.04e-13
Racgap1	7.74e-18	0.435121	0.894	0.412	1.1e-13
Med31	7.82e-18	0.343013	0.708	0.197	1.11e-13
Casp8ap2	7.89e-18	0.272698	0.363	0.031	1.12e-13
Serpine1	7.99e-18	0.464613	0.482	0.096	1.14e-13
Stard7	8.12e-18	0.278382	0.491	0.088	1.16e-13
Sqstm1	8.12e-18	0.391533	0.973	0.575	1.16e-13
Crbn	8.16e-18	0.270012	0.469	0.079	1.16e-13
Igf2bp3	8.24e-18	0.325804	0.549	0.123	1.17e-13
Ube2l3	8.26e-18	-0.274186	0.951	0.921	1.18e-13
Pofut2	8.41e-18	-0.453656	0.845	0.789	1.2e-13
Msh6	8.51e-18	0.312528	0.416	0.057	1.21e-13
Zbtb20	8.56e-18	0.331802	0.518	0.11	1.22e-13
Smndc1	8.59e-18	0.381746	0.695	0.219	1.22e-13
St3gal6	8.82e-18	0.427621	0.677	0.215	1.26e-13
Rbm14	8.88e-18	0.351941	0.695	0.197	1.27e-13
Zbed3	8.91e-18	0.286266	0.447	0.07	1.27e-13
Nolc1	8.93e-18	0.408498	0.85	0.351	1.27e-13
Zfp395	8.95e-18	0.270888	0.35	0.026	1.28e-13
Smad5	9e-18	0.272706	0.451	0.07	1.28e-13
Lsm10	9.15e-18	0.296953	0.624	0.158	1.3e-13
Rfc4	9.18e-18	0.384331	0.739	0.241	1.31e-13
1110008P14Rik	9.48e-18	-0.339227	0.916	0.851	1.35e-13
Phf20	9.92e-18	0.312683	0.549	0.118	1.41e-13
Bgn	9.92e-18	-1.08231	0.566	0.689	1.41e-13
Serpinb2	9.93e-18	0.542995	0.504	0.118	1.41e-13
Glra1	1.02e-17	0.284801	0.292	0.004	1.46e-13
Kdelr2	1.04e-17	-0.432576	0.92	0.89	1.49e-13
Fiz1	1.04e-17	0.280264	0.314	0.013	1.49e-13
Cenpq	1.05e-17	0.337381	0.677	0.193	1.49e-13
Zfp219	1.11e-17	0.25992	0.358	0.031	1.59e-13
Dcaf10	1.11e-17	0.257763	0.412	0.053	1.59e-13
Dcp2	1.12e-17	0.273516	0.478	0.083	1.59e-13
Bcl2l11	1.12e-17	0.279072	0.327	0.018	1.59e-13
Etaa1	1.13e-17	0.265264	0.314	0.013	1.61e-13
Tmem160	1.13e-17	-0.423712	0.827	0.798	1.61e-13
Sapcd2	1.13e-17	0.284801	0.327	0.018	1.61e-13
Rnf26	1.16e-17	0.341562	0.761	0.232	1.65e-13
Cdc73	1.17e-17	0.254491	0.451	0.07	1.66e-13
Ndufaf1	1.17e-17	0.276121	0.451	0.07	1.67e-13
Abl1	1.18e-17	0.250948	0.292	0.004	1.68e-13
Cxcl12	1.23e-17	-0.749288	0.372	0.636	1.75e-13
Pacrg	1.24e-17	0.296652	0.358	0.031	1.77e-13
Fxyd4	1.24e-17	0.26698	0.279	0	1.77e-13
Atf2	1.27e-17	0.276822	0.54	0.114	1.81e-13
Aars	1.27e-17	0.366023	0.951	0.623	1.81e-13
Cdk6	1.32e-17	0.409535	0.907	0.404	1.88e-13
Tuba1c	1.32e-17	0.459018	0.996	0.557	1.88e-13
Ssfa2	1.38e-17	0.256068	0.389	0.044	1.97e-13
Anxa8	1.39e-17	0.45341	0.664	0.211	1.97e-13
Pisd	1.44e-17	0.287156	0.593	0.14	2.05e-13
Specc1	1.44e-17	0.287137	0.633	0.167	2.06e-13
Creb3l2	1.47e-17	0.259847	0.549	0.114	2.09e-13
Raph1	1.51e-17	0.29703	0.385	0.044	2.15e-13
Bag5	1.55e-17	0.25691	0.367	0.035	2.21e-13
Cadm1	1.6e-17	0.332043	0.54	0.118	2.28e-13
Sec23b	1.6e-17	0.323918	0.646	0.18	2.28e-13
Lrrk1	1.63e-17	0.281565	0.46	0.079	2.32e-13
Gtf3c2	1.66e-17	0.31182	0.558	0.123	2.37e-13
Mettl3	1.67e-17	0.261797	0.5	0.096	2.37e-13
Atl2	1.69e-17	0.293329	0.469	0.083	2.41e-13
Fam171a1	1.71e-17	0.289219	0.588	0.14	2.43e-13
Usp43	1.72e-17	0.253063	0.323	0.018	2.45e-13
Ccdc115	1.74e-17	0.28301	0.496	0.096	2.48e-13
Kmt5b	1.75e-17	0.261855	0.323	0.018	2.5e-13
0610009B22Rik	1.79e-17	0.334065	0.633	0.175	2.55e-13
Armc10	1.79e-17	0.309472	0.513	0.105	2.55e-13
Ckap5	1.83e-17	0.301718	0.482	0.088	2.61e-13
Dcaf13	1.89e-17	0.367617	0.819	0.303	2.7e-13
Daxx	1.93e-17	0.281478	0.412	0.057	2.75e-13
Cdk1	1.93e-17	0.48546	0.81	0.329	2.75e-13
Nav1	1.97e-17	0.257112	0.429	0.061	2.81e-13
Rap1a	2e-17	-0.250067	0.973	0.925	2.85e-13
Neil3	2.21e-17	0.274625	0.332	0.022	3.15e-13
Mul1	2.23e-17	0.258139	0.385	0.044	3.17e-13
Gpr39	2.29e-17	0.27388	0.341	0.026	3.26e-13
Tpst2	2.35e-17	0.385296	0.942	0.553	3.35e-13
Napa	2.41e-17	-0.382609	0.898	0.851	3.43e-13
Rap2a	2.46e-17	0.305086	0.456	0.079	3.5e-13
Cep170b	2.56e-17	0.266854	0.345	0.026	3.65e-13
Lrig1	2.63e-17	0.273869	0.403	0.053	3.75e-13
Chd4	2.7e-17	0.346377	0.836	0.307	3.85e-13
Vcpip1	2.72e-17	0.255839	0.296	0.009	3.88e-13
Sema4b	2.8e-17	0.270613	0.327	0.022	3.98e-13
Plekhg3	2.8e-17	0.259507	0.31	0.013	3.99e-13
Afap1	2.84e-17	0.260716	0.522	0.105	4.04e-13
Zfp644	2.87e-17	0.25853	0.341	0.026	4.09e-13
Cxadr	2.88e-17	0.340167	0.531	0.118	4.1e-13
4930453N24Rik	2.88e-17	0.285264	0.593	0.145	4.1e-13
Pelp1	2.96e-17	0.303157	0.633	0.171	4.22e-13
4921524J17Rik	3.07e-17	0.346412	0.739	0.232	4.37e-13
Spg20	3.12e-17	0.287221	0.416	0.061	4.44e-13
Isca2	3.13e-17	0.289302	0.593	0.149	4.46e-13
Kdm1a	3.15e-17	0.313461	0.659	0.18	4.49e-13
Cherp	3.21e-17	0.332946	0.65	0.184	4.57e-13
Ripk3	3.25e-17	0.390477	0.819	0.303	4.63e-13
Tmed3	3.27e-17	-0.42829	0.867	0.838	4.65e-13
Hmga1b	3.27e-17	-0.279562	0.96	0.904	4.66e-13
Trrap	3.28e-17	0.251301	0.412	0.057	4.68e-13
BC055324	3.35e-17	0.254294	0.319	0.018	4.77e-13
Cdca5	3.52e-17	0.299114	0.367	0.039	5.01e-13
Tia1	3.58e-17	0.354663	0.695	0.215	5.1e-13
Amotl2	3.64e-17	0.252991	0.319	0.018	5.19e-13
Etv5	3.65e-17	0.295357	0.46	0.083	5.2e-13
Spsb3	3.67e-17	0.270266	0.5	0.096	5.23e-13
Kif18a	3.91e-17	0.258213	0.283	0.004	5.57e-13
Ncapg	3.92e-17	0.339154	0.699	0.206	5.59e-13
Dnaaf2	3.93e-17	0.31473	0.566	0.132	5.59e-13
Ddx10	3.98e-17	0.299001	0.624	0.162	5.67e-13
Ints14	3.99e-17	0.25576	0.482	0.088	5.68e-13
Col1a2	4.08e-17	-0.60184	0.664	0.768	5.81e-13
Rin1	4.16e-17	0.28585	0.456	0.079	5.93e-13
Mynn	4.19e-17	0.250083	0.319	0.018	5.97e-13
Atp6ap1	4.21e-17	-0.34378	0.969	0.855	5.99e-13
Kif20a	4.27e-17	0.429072	0.863	0.39	6.08e-13
Mrps6	4.34e-17	-0.363226	0.876	0.842	6.18e-13
Rbmx2	4.44e-17	0.276283	0.527	0.114	6.32e-13
Dusp14	4.48e-17	0.332447	0.504	0.11	6.38e-13
Cstf2t	4.59e-17	0.250597	0.358	0.035	6.53e-13
Mmp2	4.62e-17	-0.790593	0.442	0.636	6.58e-13
Dscr3	4.65e-17	0.293032	0.611	0.158	6.62e-13
Sp3	4.7e-17	0.305296	0.544	0.127	6.7e-13
Mex3c	4.84e-17	0.287683	0.558	0.127	6.89e-13
Maea	5.08e-17	0.367449	0.907	0.395	7.24e-13
Sod2	5.13e-17	-0.337693	0.898	0.838	7.31e-13
Il1rn	5.51e-17	0.504205	0.345	0.031	7.84e-13
4930579G24Rik	5.58e-17	0.260859	0.491	0.096	7.94e-13
Stard3nl	5.64e-17	-0.335114	0.912	0.855	8.04e-13
Myo10	5.73e-17	0.32536	0.602	0.158	8.16e-13
Noc2l	5.8e-17	0.372548	0.704	0.224	8.26e-13
Traip	5.82e-17	0.256843	0.367	0.039	8.28e-13
Zkscan3	5.92e-17	0.255957	0.367	0.039	8.43e-13
Metap1	5.94e-17	0.303849	0.704	0.211	8.46e-13
Rps6kb1	6.12e-17	0.333652	0.761	0.241	8.72e-13
Nefl	6.2e-17	-0.69775	0.549	0.768	8.83e-13
Prpf6	6.22e-17	0.298416	0.597	0.158	8.86e-13
Ppp3ca	6.23e-17	0.380308	0.947	0.535	8.87e-13
Ncor1	6.3e-17	0.376233	0.819	0.303	8.98e-13
Dvl2	6.51e-17	0.260562	0.487	0.092	9.28e-13
Tmem222	6.58e-17	0.342486	0.743	0.237	9.37e-13
Emb	6.6e-17	0.397941	0.872	0.373	9.41e-13
Ncapd2	6.68e-17	0.292338	0.699	0.206	9.52e-13
Ccnf	6.71e-17	0.266653	0.292	0.009	9.55e-13
Eya2	6.9e-17	0.308266	0.292	0.009	9.84e-13
Eps8	7.02e-17	0.382351	0.867	0.342	9.99e-13
Tonsl	7.16e-17	-0.312388	0.938	0.873	1.02e-12
Mrpl1	7.37e-17	0.338158	0.704	0.219	1.05e-12
Tmcc3	7.38e-17	0.282894	0.341	0.031	1.05e-12
Tmem171	7.44e-17	0.416579	0.761	0.276	1.06e-12
Dda1	7.86e-17	-0.278159	0.947	0.921	1.12e-12
Atp1b1	7.93e-17	0.285432	0.345	0.031	1.13e-12
Ergic1	8.07e-17	-0.379296	0.863	0.807	1.15e-12
Wbp1l	8.09e-17	0.262596	0.553	0.127	1.15e-12
Rce1	8.16e-17	0.305414	0.642	0.175	1.16e-12
Pten	8.49e-17	0.264731	0.496	0.096	1.21e-12
Arf2	8.53e-17	0.300746	0.549	0.123	1.21e-12
Nip7	8.61e-17	0.384921	0.85	0.338	1.23e-12
Rnf25	8.75e-17	0.256875	0.341	0.031	1.25e-12
Fam111a	9.06e-17	0.351213	0.69	0.215	1.29e-12
Cep44	9.4e-17	0.25605	0.354	0.035	1.34e-12
Traf1	9.43e-17	0.354194	0.584	0.158	1.34e-12
Pak1ip1	9.56e-17	0.39893	0.942	0.478	1.36e-12
Slc30a5	9.7e-17	0.29024	0.571	0.14	1.38e-12
Rhod	1.01e-16	0.277192	0.549	0.123	1.44e-12
Rere	1.04e-16	0.262533	0.332	0.026	1.49e-12
Ppil4	1.09e-16	0.256484	0.425	0.066	1.56e-12
Abcf3	1.1e-16	0.276687	0.496	0.101	1.57e-12
1700017B05Rik	1.11e-16	0.253482	0.288	0.009	1.59e-12
Kif1bp	1.13e-16	0.323742	0.575	0.149	1.62e-12
Fam46b	1.16e-16	0.258787	0.301	0.013	1.65e-12
Xab2	1.19e-16	0.296878	0.566	0.14	1.7e-12
Snhg20	1.22e-16	0.275979	0.385	0.048	1.73e-12
Clspn	1.23e-16	0.275462	0.341	0.031	1.75e-12
Slc35b3	1.27e-16	0.282785	0.588	0.149	1.8e-12
Mcat	1.29e-16	0.273985	0.465	0.088	1.84e-12
Ankrd12	1.3e-16	0.295502	0.438	0.075	1.85e-12
Pds5b	1.36e-16	0.280826	0.447	0.079	1.94e-12
Tra2a	1.39e-16	0.40422	0.872	0.377	1.98e-12
Smc4	1.47e-16	0.417221	0.925	0.434	2.09e-12
Sigirr	1.53e-16	0.31416	0.558	0.136	2.17e-12
Tcerg1	1.58e-16	0.353449	0.748	0.25	2.25e-12
Raf1	1.63e-16	0.294686	0.637	0.18	2.32e-12
Dhx32	1.67e-16	0.306609	0.478	0.096	2.37e-12
Cbx6	1.72e-16	0.292169	0.584	0.145	2.46e-12
Gm12216	1.82e-16	0.286782	0.296	0.013	2.59e-12
Inip	1.83e-16	0.266502	0.389	0.053	2.6e-12
Wdr12	1.88e-16	0.38274	0.796	0.285	2.68e-12
Celf1	1.89e-16	0.336438	0.796	0.281	2.69e-12
Ptp4a1	1.89e-16	-0.28204	0.965	0.934	2.69e-12
Trmt61a	1.92e-16	0.258822	0.389	0.053	2.74e-12
Mbd1	1.92e-16	0.257794	0.358	0.039	2.74e-12
Cep170	1.93e-16	0.302692	0.646	0.193	2.75e-12
Smg5	2.02e-16	0.299772	0.637	0.175	2.87e-12
Srebf1	2.03e-16	0.314561	0.664	0.197	2.9e-12
Trmt2a	2.04e-16	0.268995	0.553	0.127	2.91e-12
Slc15a4	2.05e-16	0.264807	0.381	0.048	2.93e-12
Gabarapl2	2.07e-16	-0.28121	0.951	0.895	2.94e-12
Actr2	2.15e-16	-0.322876	0.929	0.86	3.07e-12
Bbx	2.21e-16	0.286851	0.659	0.193	3.14e-12
2700097O09Rik	2.22e-16	0.250955	0.425	0.07	3.17e-12
Arhgap6	2.23e-16	0.280821	0.42	0.066	3.17e-12
Steap1	2.29e-16	0.400622	0.823	0.377	3.26e-12
Rbm22	2.34e-16	0.362379	0.814	0.311	3.34e-12
Cdc25c	2.37e-16	0.300319	0.491	0.105	3.38e-12
Basp1	2.38e-16	0.396474	0.832	0.333	3.39e-12
Ddx42	2.55e-16	0.282844	0.549	0.132	3.63e-12
Efnb1	2.66e-16	0.291962	0.473	0.092	3.8e-12
Pja1	2.76e-16	0.342408	0.841	0.325	3.93e-12
Rab5a	2.85e-16	0.387139	0.907	0.39	4.06e-12
Cdc6	2.93e-16	0.272657	0.292	0.013	4.18e-12
Cdc42se1	3.01e-16	0.368678	0.858	0.36	4.28e-12
Cdc25b	3.05e-16	0.286203	0.314	0.022	4.34e-12
Malsu1	3.26e-16	0.301847	0.757	0.246	4.64e-12
Flt1	3.27e-16	0.336596	0.496	0.11	4.66e-12
Oaz2	3.41e-16	-0.361551	0.854	0.838	4.86e-12
Usp19	3.46e-16	0.259818	0.553	0.132	4.93e-12
Selenot	3.48e-16	-0.252344	0.942	0.89	4.96e-12
Bclaf1	3.49e-16	0.357801	0.863	0.368	4.98e-12
Tspan14	3.51e-16	0.264229	0.588	0.149	5e-12
Htra1	3.53e-16	-0.337818	0.969	0.939	5.03e-12
Nsd1	3.61e-16	0.265424	0.394	0.057	5.14e-12
Sdhc	3.79e-16	-0.314864	0.951	0.855	5.39e-12
Slc4a7	3.98e-16	0.287631	0.535	0.127	5.67e-12
Golgb1	3.98e-16	0.310761	0.637	0.18	5.67e-12
5730480H06Rik	4.01e-16	0.251617	0.416	0.066	5.71e-12
Ndufaf4	4.12e-16	0.316373	0.681	0.215	5.88e-12
Nup43	4.16e-16	0.377038	0.681	0.228	5.92e-12
Mydgf	4.24e-16	-0.286483	0.96	0.899	6.04e-12
Wdr82	4.3e-16	0.257604	0.323	0.026	6.12e-12
Chmp6	4.39e-16	0.354423	0.836	0.32	6.26e-12
Sept2	4.48e-16	-0.402823	0.889	0.864	6.38e-12
Arhgap11a	4.51e-16	0.265382	0.434	0.075	6.42e-12
Ptov1	4.62e-16	-0.315645	0.903	0.855	6.58e-12
Jag1	4.64e-16	0.376896	0.482	0.11	6.61e-12
Sh2b3	4.7e-16	0.297279	0.642	0.175	6.69e-12
Papd4	4.78e-16	0.31772	0.673	0.206	6.81e-12
Creb1	5.04e-16	0.255966	0.363	0.044	7.17e-12
Knl1	5.13e-16	0.265426	0.31	0.022	7.31e-12
Mdm2	5.35e-16	0.330692	0.677	0.206	7.63e-12
Mmp14	5.37e-16	-0.365112	0.934	0.868	7.64e-12
Slirp	5.41e-16	-0.32057	0.925	0.846	7.71e-12
Hook3	5.51e-16	0.280725	0.531	0.127	7.85e-12
Ddit3	5.79e-16	0.285125	0.332	0.031	8.25e-12
Oxnad1	5.83e-16	0.259539	0.412	0.066	8.31e-12
Gm9843	5.85e-16	-0.291502	0.947	0.895	8.33e-12
Ehbp1l1	5.92e-16	0.327114	0.699	0.228	8.43e-12
Mrpl50	5.93e-16	0.327864	0.752	0.254	8.45e-12
Msantd4	6.23e-16	0.287822	0.465	0.092	8.87e-12
Ado	6.25e-16	0.311344	0.69	0.211	8.91e-12
Adgrg1	6.28e-16	0.339638	0.442	0.083	8.95e-12
Mfge8	6.75e-16	-0.426454	0.858	0.803	9.61e-12
Sap30bp	6.9e-16	0.294272	0.708	0.219	9.83e-12
Ubap2l	7.09e-16	0.367163	0.907	0.439	1.01e-11
Tomm70a	7.13e-16	0.371248	0.876	0.408	1.02e-11
[truncated: 650 more rows]
