# Supplementary material for: Identification of DDX31 as a Potential Oncogene of Invasive Metastasis and Proliferation in PDAC
Source: Front Cell Dev Biol. 2022 Feb 14;10:762372. doi: 10.3389/fcell.2022.762372 (PMC8883474; doi:10.3389/fcell.2022.762372)
Supplement: Supplementary file 10 [file Table3.XLS]

## Sheet: Sheet1
					VECTOR					SH DDX31
					0
0.316	0.223	0.325	0.091		0.369	0.322	0.351			0.301	0.353	0.297
0.382	0.325	0.373	0.093		0.376	0.34	0.291			0.309	0.355	0.289		0.2685	0.2145	0.26575
0.376	0.328	0.378	0.09		0.362	0.362	0.32			0.304	0.351	0.341
0.364	0.346	0.351			0.366	0.337	0.256			0.295	0.379	0.352
0.3595	0.3055	0.35675	0.0913333		0.36825	0.34025	0.3045			0.30225	0.3595	0.31975						0.36825	0.34025	0.3045			0.30225	0.3595	0.31975
0.2685	0.2145	0.26575			0.27725	0.24925	0.2135			0.21125	0.2685	0.22875						0.92925	0.94175	0.994			0.62225	0.69325	0.7325
0.761	1.038	0.846	0.096		0.853	0.873	1.018			0.611	0.68	0.685						1.21225	1.095	1.13625			0.7245	0.90525	0.8515
0.746	1.059	0.775	0.089		0.871	0.895	0.987			0.614	0.664	0.682						1.97725	2.215	1.7935			1.3645	1.63725	1.5905
0.827	1.133	0.821	0.096		0.971	1.002	1.026			0.605	0.728	0.79
0.969	0.859	0.945			1.022	0.997	0.945			0.659	0.701	0.773						2.52342	2.76782	3.26437			2.05873	1.92837	2.29085
0.82575	1.02225	0.84675	0.0936667		0.92925	0.94175	0.994			0.62225	0.69325	0.7325						3.29192	3.21822	3.73153			2.39702	2.51808	2.66302
0.73175	0.92825	0.75275			0.83525	0.84775	0.9			0.52925	0.60025	0.6395						5.36931	6.50992	5.88998			4.51447	4.55424	4.9742
					48					48
1.691	1.479	1.719	0.091		1.594	1.645	1.465			0.855	0.862	0.951
1.777	1.568	1.668	0.089		1.439	1.767	1.648			0.804	0.957	0.911
1.768	1.441	1.147	0.088		1.429	1.605	1.646			0.895	0.905	1.212
1.716	1.332	1.504			1.487	1.506	1.504			0.844	0.897	1.232
1.738	1.455	1.5095	0.0893333		1.48725	1.63075	1.56575			0.8495	0.90525	1.0765
1.649	1.366	1.4205			1.39825	1.54175	1.47675			0.7605	0.81625	0.9875
					72
	1.961	1.904	0.09		1.961	2.137	1.524			1.215	1.579	1.647
2.552	1.949	1.833	0.086		2.021	2.274	1.794			1.403	1.715	1.571
2.425	2.065	1.748	0.084		1.93	2.223	2.123			1.417	1.582	1.641
2.439	2.103	2.135			1.997	2.226	1.733			1.423	1.673	1.503
2.472	2.0195	1.905	0.0866667		1.97725	2.215	1.7935			1.3645	1.63725	1.5905
2.385	1.9325	1.818			1.89025	2.128	1.7065			1.2775	1.55025	1.5035
	0.2685	0.2145	0.26575			0.27725	0.24925	0.2135			0.21125	0.2685	0.22875
	0.73175	0.92825	0.75275			0.83525	0.84775	0.9			0.52925	0.60025	0.6395
	1.649	1.366	1.4205			1.39825	1.54175	1.47675			0.7605	0.81625	0.9875
	2.385	1.9325	1.818			1.89025	2.128	1.7065			1.2775	1.55025	1.5035
	1	1	1			1	1	1			1	1	1
	2.72533	4.32751	2.83255			3.01262	3.4012	4.21546			2.50533	2.23557	2.79563
	6.14153	6.3683	5.34525			5.04328	6.18556	6.91686			3.6	3.04004	4.31694
	8.88268	9.00932	6.84102			6.81785	8.53761	7.99297			6.04734	5.77374	6.57268
