# Supplementary material for: Identification of DDX31 as a Potential Oncogene of Invasive Metastasis and Proliferation in PDAC
Source: Front Cell Dev Biol. 2022 Feb 14;10:762372. doi: 10.3389/fcell.2022.762372 (PMC8883474; doi:10.3389/fcell.2022.762372)
Supplement: Supplementary file 13 [file Table6.XLSX]

## Sheet: Sheet1
gene	logFC	AveExpr	t	P.Value	adj.P.Val	B
CDH2	-4.21664	1.29358	-6.28918	0.000131	0.416315	0.674744
ENSG00000260220	-3.73736	-0.10981	-5.48312	0.000363	0.416315	0.017583
ABCA12	-4.30725	-1.61091	-5.8995	0.000332	0.416315	-0.07622
FIBCD1	-4.46333	0.471607	-5.30468	0.00046	0.416315	-0.14316
AMH	-3.16481	1.08398	-5.76444	0.000388	0.416315	-0.17067
XK	-2.79228	1.46565	-5.13611	0.000577	0.416315	-0.30038
EPT1	-1.37725	3.96098	-4.96031	0.000736	0.416315	-0.46998
PCDHGA1	-3.0509	-0.71579	-4.84862	0.00086	0.416315	-0.58078
TDRD5	-3.50801	0.302559	-4.64126	0.001155	0.416315	-0.79277
ALOXE3	-2.99494	-1.25487	-4.5088	0.001399	0.416315	-0.93251
L2HGDH	-1.55296	1.84901	-4.3337	0.001809	0.416315	-1.12239
HIST2H2BE	-2.79121	4.76524	-4.28928	0.001932	0.416315	-1.17149
TLCD1	-2.10833	4.04014	-4.27119	0.001985	0.416315	-1.1916
RAB27B	-1.75963	3.27552	-4.18107	0.002272	0.416315	-1.29267
CEACAM1	-1.74007	4.59682	-4.17717	0.002285	0.416315	-1.29707
PHKA1	-1.50111	2.70782	-4.17315	0.002299	0.416315	-1.30162
PSMD1	-1.21725	6.38019	-4.14176	0.00241	0.416315	-1.33722
UCK2	-1.3032	4.30416	-4.09741	0.002577	0.416315	-1.38786
CHRNA5	-3.79275	1.16581	-4.08707	0.002618	0.416315	-1.39971
ANK1	-3.52173	1.45432	-4.0744	0.002669	0.416315	-1.41427
ALPP	-5.93033	-1.31552	-7.31266	0.000643	0.416315	-1.42679
LRRC16A	-1.66228	3.82433	-4.05683	0.002741	0.416315	-1.4345
GLB1L2	-2.44102	2.9148	-4.03577	0.00283	0.416315	-1.45883
C11orf1	-1.15684	3.35723	-4.02973	0.002856	0.416315	-1.46581
PCDHB16	-1.9915	2.45188	-3.99207	0.003025	0.416315	-1.50955
ITGA6	-1.33553	6.49594	-3.94489	0.003252	0.416315	-1.56472
CITED1	-3.05724	0.464513	-3.91353	0.003413	0.416315	-1.60161
KRT13	-4.89309	0.467161	-4.09059	0.003322	0.416315	-1.60885
TMEM68	-1.04718	2.81139	-3.88552	0.003563	0.416315	-1.63471
HPRT1	-1.15276	6.2843	-3.8855	0.003563	0.416315	-1.63473
SPIRE2	-2.98263	2.74003	-3.87939	0.003597	0.416315	-1.64197
TACC2	-2.29299	2.98046	-3.87372	0.003629	0.416315	-1.6487
PET117	-1.05544	3.53985	-3.87061	0.003646	0.416315	-1.65239
MCMDC2	-1.13213	-0.74999	-3.7981	0.00408	0.416315	-1.73891
RPS6KA6	-2.1147	1.42668	-3.79154	0.004122	0.416315	-1.74678
MFSD6	-1.37917	5.36735	-3.75791	0.004344	0.416315	-1.78725
DISP2	-2.657	0.566299	-3.7313	0.004528	0.416315	-1.81942
TOB1	-1.6912	6.45836	-3.72711	0.004558	0.416315	-1.8245
CENPV	-1.97116	4.78352	-3.72201	0.004594	0.416315	-1.83068
CDC42BPA	-1.39522	4.49514	-3.71062	0.004677	0.416315	-1.84451
ENSG00000146281	-1.33148	4.47959	-3.70612	0.00471	0.416315	-1.84997
PCDHB9	-1.50424	1.01615	-3.6773	0.004928	0.416315	-1.88506
C1orf27	-1.18262	4.67823	-3.66876	0.004994	0.416315	-1.89549
LARP1B	-1.28744	3.21585	-3.66645	0.005012	0.416315	-1.89831
TLE6	-1.76387	1.38047	-3.63524	0.005265	0.416315	-1.93653
SLMO2	-1.12961	6.24951	-3.63292	0.005284	0.416315	-1.93937
ECE2	-2.27349	2.24082	-3.62942	0.005313	0.416315	-1.94367
PPP2R2C	-4.37436	1.07274	-3.6205	0.005388	0.416315	-1.95463
FAM183A	-4.01419	-0.70322	-3.9846	0.005026	0.416315	-1.96303
STX1A	-2.56971	4.11182	-3.60137	0.005554	0.416315	-1.97818
FLRT1	-1.69568	-0.70038	-3.5636	0.005895	0.416315	-2.02484
HCN3	-1.10906	2.63562	-3.55441	0.005982	0.416315	-2.03623
ALPPL2	-4.37914	-2.20748	-3.90083	0.005607	0.416315	-2.03813
TVP23B	-1.13007	3.88971	-3.55031	0.006021	0.416315	-2.04132
PTGR2	-1.15422	2.30479	-3.54812	0.006042	0.416315	-2.04403
EPHA10	-2.51058	1.8728	-3.54364	0.006085	0.416315	-2.0496
DSG4	-3.98098	-3.1704	-3.88808	0.005701	0.416315	-2.04968
LRP11	-2.19872	5.58662	-3.54167	0.006104	0.416315	-2.05204
B3GALNT2	-1.34695	2.46966	-3.53931	0.006127	0.416315	-2.05498
TSPAN1	-3.98227	6.67165	-3.53107	0.006208	0.416315	-2.06522
TPD52	-1.73919	5.3517	-3.51568	0.006361	0.416315	-2.08438
CMAS	-0.92215	5.95223	-3.51335	0.006385	0.416315	-2.08728
SIAE	-1.25196	4.11296	-3.50935	0.006426	0.416315	-2.09226
EPHB3	-1.95753	3.36277	-3.50661	0.006454	0.416315	-2.09568
APOA4	-4.02753	-1.96091	-4.15441	0.005608	0.416315	-2.10524
KLHL23	-2.25179	3.32013	-3.48866	0.006641	0.416315	-2.1181
ACBD3	-1.02038	6.12837	-3.48744	0.006654	0.416315	-2.11962
PAQR6	-1.62448	2.60294	-3.48536	0.006676	0.416315	-2.12222
CERS6	-1.47308	4.01455	-3.48123	0.00672	0.416315	-2.12739
IGSF9B	-1.59657	0.768413	-3.48026	0.00673	0.416315	-2.1286
KIAA1244	-3.20419	3.32115	-3.46678	0.006876	0.416315	-2.14549
TMEM38A	-1.63452	3.28557	-3.4541	0.007017	0.416315	-2.16139
SPRR1B	-6.45746	3.65809	-3.75325	0.006814	0.416315	-2.17381
SBDS	-1.02271	7.35018	-3.42286	0.007376	0.41981	-2.20068
MCUR1	-0.97884	4.00979	-3.42097	0.007398	0.41981	-2.20306
OAT	-1.54439	6.59866	-3.40664	0.00757	0.42012	-2.22114
SERPINB5	-7.38011	2.23451	-3.51672	0.00761	0.42012	-2.2242
TSTA3	-1.8077	6.7947	-3.37276	0.007993	0.42347	-2.26398
GSTO2	-2.16125	2.61605	-3.35788	0.008186	0.428768	-2.28285
ACER2	-1.97385	2.05017	-3.34732	0.008326	0.42985	-2.29626
MRPS35	-1.06517	6.58843	-3.34608	0.008343	0.42985	-2.29784
YIPF6	-1.03761	4.44676	-3.3433	0.00838	0.42985	-2.30137
MTNR1B	-3.81846	-2.94176	-6.22514	0.002926	0.416315	-2.30865
ASAH2B	-1.16073	1.63458	-3.3287	0.008579	0.42985	-2.31994
MOK	-1.86591	2.35139	-3.31663	0.008748	0.42985	-2.33532
ICA1	-1.1798	4.72185	-3.30672	0.008888	0.42985	-2.34796
RHBDL1	-2.68556	1.69137	-3.30566	0.008904	0.42985	-2.34932
AACS	-1.1916	3.21235	-3.29951	0.008992	0.42985	-2.35717
PCDHA8	-2.35067	-4.09237	-3.56048	0.008834	0.42985	-2.35749
CYCS	-0.94543	5.95173	-3.29904	0.008999	0.42985	-2.35777
HAPLN1	-3.19569	-2.34478	-3.29497	0.009058	0.42985	-2.36296
HIST1H2BC	-2.70447	2.64418	-3.29417	0.00907	0.42985	-2.36399
DNAJA4	-1.5961	4.03831	-3.26863	0.009452	0.42985	-2.39667
PLEKHH1	-1.82954	2.83147	-3.26185	0.009556	0.42985	-2.40536
MAPK13	-1.0258	5.41459	-3.24726	0.009784	0.42985	-2.42407
GALNT12	-1.68522	4.64391	-3.2396	0.009906	0.42985	-2.43391
MMD2	-5.67251	-2.349	-5.50811	0.004656	0.416315	-2.45327
NIPA1	-1.10828	3.67133	-3.2237	0.010164	0.42985	-2.45435
ZIC2	-7.56777	-0.04567	-7.38565	0.001506	0.416315	-2.45756
C9orf41	-0.8653	3.79037	-3.21898	0.010243	0.42985	-2.46043
FAM84B	-1.65309	5.12221	-3.21834	0.010253	0.42985	-2.46126
PPP1R1C	-2.94715	0.367498	-3.21662	0.010282	0.42985	-2.46347
C9orf50	-1.87267	-0.93586	-3.21599	0.010292	0.42985	-2.46428
PRB3	-2.69037	-2.10132	-3.30474	0.010452	0.42985	-2.46647
C2orf54	-3.16834	1.35191	-3.21385	0.010328	0.42985	-2.46703
ANKRD18A	-2.08365	0.063841	-3.3025	0.010487	0.42985	-2.46908
ARHGAP32	-1.57121	3.79053	-3.20658	0.01045	0.42985	-2.4764
RAB3D	-1.05161	3.92484	-3.20335	0.010505	0.42985	-2.48057
ENSG00000279068	-2.19388	-1.08977	-3.30214	0.010493	0.42985	-2.48186
LEO1	-0.84585	4.91022	-3.19932	0.010574	0.42985	-2.48576
COX7A2	-0.94952	7.0784	-3.1983	0.010592	0.42985	-2.48708
HSD17B12	-0.88182	5.17458	-3.19281	0.010687	0.430376	-2.49416
VN1R1	-1.48103	0.660612	-3.19018	0.010732	0.430376	-2.49756
ACACA	-0.95433	3.76516	-3.18871	0.010758	0.430376	-2.49946
NPB	-1.67064	-3.98792	-3.41191	0.01083	0.430376	-2.50396
ENSG00000268975	-3.81196	-1.39339	-4.09896	0.008693	0.42985	-2.50848
TUBB4B	-1.19589	8.34556	-3.17622	0.010978	0.430376	-2.51559
SUCO	-1.09711	4.65786	-3.17492	0.011001	0.430376	-2.51727
SCCPDH	-1.47777	6.38184	-3.17308	0.011034	0.430716	-2.51965
RIBC2	-2.55407	0.732804	-3.17073	0.011077	0.431444	-2.52268
ZC3HAV1L	-1.26942	2.8244	-3.1667	0.011149	0.432554	-2.5279
ULBP3	-1.4971	1.26748	-3.14642	0.011523	0.439698	-2.55415
OAZ3	-1.01788	0.173	-3.14159	0.011614	0.4414	-2.56042
AP1S3	-1.64525	3.48676	-3.13829	0.011676	0.4414	-2.5647
FXYD3	-4.23904	5.69811	-3.13494	0.01174	0.4414	-2.56904
F12	-3.33394	2.90913	-3.12567	0.011919	0.443439	-2.58107
PPFIA3	-2.13035	2.59241	-3.12189	0.011993	0.443439	-2.58598
MAP7	-2.02484	4.52252	-3.12136	0.012003	0.443439	-2.58667
BCKDHB	-1.05174	3.76564	-3.12041	0.012021	0.443439	-2.5879
FKBP4	-1.11695	5.94032	-3.11817	0.012065	0.443439	-2.59081
LMTK2	-0.94512	3.95674	-3.11679	0.012093	0.443439	-2.59261
FAM174B	-1.83327	4.72832	-3.11203	0.012187	0.443439	-2.59879
ACTL8	-2.38801	-3.34868	-3.93522	0.010268	0.42985	-2.60002
CMTM8	-1.95913	4.80788	-3.10086	0.012411	0.443439	-2.61332
DLEU1	-1.18387	0.541619	-3.09712	0.012486	0.443439	-2.61818
TUBB8	-2.55442	-2.55177	-3.09625	0.012504	0.443439	-2.61931
DDX31	-1.52304	3.63416	-3.09477	0.012534	0.443439	-2.62124
GPR78	-1.87437	-2.54167	-3.09149	0.012602	0.443439	-2.62551
THEM6	-1.49188	5.33624	-3.08806	0.012672	0.443439	-2.62998
WBSCR28	-2.77562	-0.9	-3.08077	0.012824	0.443439	-2.63947
MBOAT2	-1.653	4.13408	-3.07726	0.012898	0.443439	-2.64404
TEDDM1	-1.73851	-4.04601	-3.5078	0.012106	0.443439	-2.64793
PRTFDC1	-1.57438	4.09025	-3.07276	0.012993	0.443439	-2.64991
PCDH20	-2.71884	-3.24824	-3.44603	0.013073	0.443439	-2.65596
LRRC26	-4.90673	-0.86193	-3.25971	0.013387	0.443439	-2.6583
C6orf165	-2.38259	-3.26595	-3.25788	0.013421	0.443439	-2.66017
GSTT2B	-1.59696	1.8074	-3.06125	0.013239	0.443439	-2.66492
PLA2G12A	-1.24214	4.24858	-3.05806	0.013308	0.443439	-2.66908
COA4	-0.86603	5.86573	-3.05786	0.013313	0.443439	-2.66935
KRT16	-4.22372	4.41062	-3.13111	0.013608	0.443598	-2.67026
SPACA4	-3.43926	-0.07207	-3.04987	0.013488	0.443439	-2.67979
SLC6A8	-1.66797	4.54155	-3.04443	0.013608	0.443598	-2.68689
PEX7	-1.25533	4.09847	-3.03854	0.01374	0.445517	-2.69459
CCT3	-0.85244	7.62962	-3.03589	0.013799	0.445876	-2.69805
TBCE	-1.00762	4.96155	-3.02941	0.013947	0.446949	-2.70653
SOX15	-1.31234	1.00911	-3.02884	0.01396	0.446949	-2.70727
SMKR1	-1.63212	1.85506	-3.02853	0.013967	0.446949	-2.70768
SPRR3	-6.59178	2.35206	-3.21173	0.014321	0.450066	-2.70781
TMEM182	-1.12791	1.7438	-3.0264	0.014016	0.447056	-2.71047
WBSCR22	-0.94762	5.1421	-3.02157	0.014127	0.448799	-2.71679
S100A5	-1.95551	0.438608	-3.02029	0.014156	0.448799	-2.71846
PYCRL	-1.28516	4.07166	-3.01819	0.014205	0.449501	-2.72121
HSPA14	-0.94895	4.03989	-3.00763	0.014453	0.450581	-2.73504
ZNF440	-0.80248	2.75759	-3.00421	0.014534	0.450581	-2.73952
GPRIN1	-1.79698	2.68408	-2.99763	0.014691	0.450581	-2.74815
CACYBP	-0.81386	5.13036	-2.99731	0.014699	0.450581	-2.74857
NAE1	-0.82509	4.76813	-2.99663	0.014716	0.450581	-2.74946
XPO5	-0.88758	4.31164	-2.99418	0.014775	0.450581	-2.75267
PRKG2	-1.68516	0.24814	-2.98598	0.014974	0.450581	-2.76343
TUBG1	-0.92996	5.19656	-2.98434	0.015015	0.451058	-2.76558
GOLT1A	-3.16399	3.49091	-2.98053	0.015109	0.451672	-2.77059
PHOSPHO2	-1.03953	2.65706	-2.97644	0.01521	0.453968	-2.77595
LYAR	-1.27857	4.87566	-2.97117	0.015343	0.456427	-2.78287
SETD6	-0.89173	3.18464	-2.96297	0.01555	0.458729	-2.79364
PAICS	-1.19838	5.2424	-2.95795	0.015679	0.459198	-2.80024
SNRPD1	-0.93547	4.8208	-2.94959	0.015895	0.461669	-2.81123
MANBAL	-0.92241	6.46022	-2.94697	0.015964	0.462363	-2.81468
BRIX1	-0.98257	4.17034	-2.94369	0.01605	0.463822	-2.819
ZIM2	-3.55281	-3.40193	-3.57022	0.015107	0.451672	-2.82218
FGFBP1	-3.6534	1.9029	-2.98831	0.016947	0.47137	-2.84104
EHHADH	-1.0448	3.1596	-2.9238	0.016583	0.467109	-2.84518
PMVK	-1.07403	7.03279	-2.92108	0.016657	0.468262	-2.84876
COA6	-0.94584	5.35747	-2.91543	0.016813	0.469045	-2.85621
DUSP13	-2.07504	-2.92134	-2.96117	0.017673	0.474098	-2.8738
RIN1	-1.7339	3.36238	-2.89796	0.017302	0.474098	-2.87924
TOMM20	-0.74542	7.37169	-2.89697	0.017331	0.474098	-2.88055
SOSTDC1	-2.1161	-0.53143	-2.88921	0.017553	0.474098	-2.89079
CPLX1	-1.77137	3.16184	-2.88531	0.017666	0.474098	-2.89594
EPRS	-0.79802	6.29358	-2.88379	0.017711	0.474098	-2.89795
TRMT5	-0.85608	3.49012	-2.88237	0.017752	0.474098	-2.89983
RAVER2	-1.08184	3.50404	-2.88169	0.017772	0.474098	-2.90072
HRASLS2	-2.99549	0.991377	-2.93194	0.018491	0.474465	-2.90917
DLG5	-1.58832	3.95479	-2.87452	0.017982	0.474098	-2.91018
DNAH14	-1.53076	-0.13603	-2.87375	0.018005	0.474098	-2.9112
BRI3BP	-1.05659	4.01839	-2.87286	0.018032	0.474098	-2.91238
KIF21A	-1.37919	3.31358	-2.87162	0.018069	0.474098	-2.91402
ENOPH1	-0.80354	6.10809	-2.86545	0.018253	0.474269	-2.92218
OR2T10	-7.91595	-1.0312	-9.98877	0.00166	0.416315	-2.92269
SLC35D2	-1.13643	5.79253	-2.86395	0.018298	0.474269	-2.92416
CDS1	-2.31335	4.32203	-2.84976	0.018731	0.475605	-2.94291
EMP2	-1.39993	4.75594	-2.84929	0.018745	0.475605	-2.94354
UPK3BL	-3.00355	-1.75667	-3.93856	0.015595	0.458729	-2.94413
TMEM45B	-2.83928	4.00825	-2.84813	0.018781	0.475605	-2.94507
VKORC1L1	-0.91892	5.01865	-2.84435	0.018898	0.47792	-2.95007
RCOR1	-1.07516	4.83346	-2.84128	0.018994	0.47959	-2.95413
TEX38	-2.03204	-2.17198	-2.83864	0.019077	0.480455	-2.95763
RCOR2	-1.92641	1.78389	-2.83243	0.019273	0.482746	-2.96584
IL17RE	-2.16941	3.94512	-2.82325	0.019567	0.484184	-2.978
PREP	-1.19297	5.6978	-2.81907	0.019702	0.484184	-2.98353
SLIRP	-1.05782	5.12245	-2.81805	0.019735	0.484184	-2.98488
HIST1H2AC	-1.46085	5.73099	-2.81646	0.019787	0.484184	-2.98699
LCLAT1	-1.05721	3.11875	-2.8164	0.019789	0.484184	-2.98706
AHCTF1	-0.87305	4.05111	-2.81474	0.019843	0.484184	-2.98926
MTX2	-1.0445	5.82308	-2.81201	0.019933	0.484184	-2.99288
AHSA1	-0.92621	6.66118	-2.80132	0.020287	0.488406	-3.00706
ALOX12B	-2.78731	-0.92536	-2.79947	0.020349	0.488406	-3.0095
C6orf57	-0.90145	4.5791	-2.79756	0.020413	0.488406	-3.01203
SYT10	-3.3391	-4.67483	-4.2336	0.012136	0.443439	-3.01378
PI4K2B	-0.92148	4.19497	-2.79458	0.020514	0.488967	-3.01599
NAB1	-1.00206	5.39337	-2.79343	0.020553	0.488967	-3.01751
RTBDN	-3.45249	-0.73132	-2.78931	0.020693	0.488967	-3.02297
STEAP2	-1.90609	3.39167	-2.78867	0.020715	0.488967	-3.02382
PCBD1	-1.09296	6.79798	-2.78179	0.020951	0.490689	-3.03294
MNAT1	-1.26507	3.72515	-2.77976	0.021022	0.491714	-3.03564
AC234582.1	-3.41941	0.734511	-2.8305	0.021645	0.493467	-3.03567
FLVCR1	-1.74232	3.397	-2.77418	0.021216	0.493467	-3.04304
LPCAT3	-0.9272	3.40208	-2.77417	0.021217	0.493467	-3.04306
COPZ1	-0.7477	6.95522	-2.76456	0.021556	0.493467	-3.05581
JPH1	-2.44624	1.29514	-2.76411	0.021572	0.493467	-3.0564
CHD5	-4.03148	-0.14736	-2.76393	0.021578	0.493467	-3.05664
TUBAL3	-3.79253	-1.07869	-3.02114	0.022525	0.496598	-3.05956
NUTM2B	-1.82721	-2.55529	-2.76094	0.021685	0.493467	-3.06061
PGAP1	-1.21694	2.07014	-2.75779	0.021798	0.493467	-3.06479
HSF4	-1.26344	3.15808	-2.7572	0.021819	0.493467	-3.06558
TOR1B	-0.84442	5.19958	-2.74278	0.022345	0.496598	-3.08473
PIP4K2C	-0.84454	5.75039	-2.74191	0.022377	0.496598	-3.08588
TMCO5A	-1.79881	-4.43174	-2.9895	0.023481	0.500462	-3.08791
NDUFS1	-0.88342	4.59914	-2.73786	0.022527	0.496598	-3.09126
SRXN1	-1.39672	0.327521	-2.73309	0.022705	0.49845	-3.09759
SPINT2	-1.64851	8.17058	-2.7299	0.022825	0.49845	-3.10183
ASPG	-1.9367	-2.53762	-2.7284	0.022882	0.49845	-3.10382
SEC23B	-0.90176	5.95971	-2.72712	0.02293	0.49845	-3.10553
GPRC5D	-1.83815	0.528418	-2.72604	0.022971	0.49845	-3.10696
HMX2	-3.24019	-1.34959	-3.14371	0.024357	0.506352	-3.11525
FRMPD2	-3.1125	-4.14166	-2.82898	0.024779	0.508149	-3.11654
ATXN2	-0.76459	3.38952	-2.71534	0.023381	0.500462	-3.12118
GRIN1	-3.16002	-0.72448	-2.71064	0.023563	0.501079	-3.12744
PAK6	-1.58788	-2.11486	-2.70665	0.023719	0.50181	-3.13273
AKAP1	-1.30837	5.40706	-2.70542	0.023768	0.502259	-3.13438
C5orf30	-1.29921	3.9267	-2.70176	0.023911	0.504141	-3.13923
METTL2B	-0.73343	3.38041	-2.69964	0.023996	0.504774	-3.14206
COG7	-0.8194	4.50019	-2.69336	0.024246	0.506352	-3.15041
UBE2K	-0.71006	5.77145	-2.69263	0.024275	0.506352	-3.15139
MDH2	-0.76854	7.35894	-2.69069	0.024353	0.506352	-3.15396
PRKCI	-1.44835	4.67215	-2.69019	0.024373	0.506352	-3.15462
GRSF1	-0.84497	5.44653	-2.68999	0.024381	0.506352	-3.15489
C2orf82	-2.41025	0.659135	-2.68493	0.024586	0.507794	-3.16162
SLC10A5	-1.08207	-0.39941	-2.683	0.024665	0.507794	-3.16419
FAM63A	-0.95692	4.96221	-2.68109	0.024742	0.508149	-3.16673
C2orf57	-2.62388	-3.39878	-3.77762	0.017974	0.474098	-3.16801
ATP2C2	-2.22922	2.01499	-2.67939	0.024812	0.508149	-3.16899
EPGN	-5.5057	-2.11863	-3.77397	0.018033	0.474098	-3.16936
TSEN2	-0.9596	2.34318	-2.67496	0.024995	0.508149	-3.17488
USMG5	-0.7412	7.47445	-2.67477	0.025002	0.508149	-3.17514
OCIAD1	-0.71722	6.40049	-2.67214	0.025111	0.508149	-3.17864
PDXDC1	-0.8529	5.57341	-2.67068	0.025172	0.508149	-3.18058
HSPA9	-0.72896	7.12968	-2.66993	0.025203	0.508149	-3.18158
NDRG1	-1.72222	6.71336	-2.66836	0.025269	0.508149	-3.18366
COX6C	-0.87209	6.50263	-2.66609	0.025364	0.508149	-3.18669
TMEM244	-1.51372	-2.40369	-3.04419	0.027341	0.517675	-3.18897
WDR12	-1.27996	3.32497	-2.6624	0.025519	0.508149	-3.1916
FAM135A	-1.48829	3.16083	-2.66225	0.025526	0.508149	-3.1918
PPP1R9A	-1.50739	3.1039	-2.6618	0.025544	0.508149	-3.19239
SCFD1	-0.76421	4.73313	-2.66046	0.025601	0.508149	-3.19418
MRPS33	-0.7732	4.08706	-2.65975	0.025631	0.508149	-3.19513
AP1S1	-1.03601	6.63202	-2.65965	0.025636	0.508149	-3.19526
GAD1	-2.59289	-0.42839	-2.65937	0.025647	0.508149	-3.19563
ENSG00000269741	-1.72851	-3.84638	-3.0291	0.027828	0.520919	-3.20033
HIST1H2BD	-1.91359	4.4467	-2.65307	0.025916	0.508149	-3.20402
SOX13	-1.01751	4.13435	-2.65287	0.025924	0.508149	-3.20428
B4GALT3	-0.73534	5.32164	-2.64481	0.026272	0.509919	-3.21501
ZFAND1	-0.85724	4.62217	-2.64374	0.026319	0.509919	-3.21644
NOL3	-1.52888	4.94299	-2.64255	0.026371	0.509919	-3.21802
XDH	-2.72172	2.09152	-2.64244	0.026376	0.509919	-3.21817
MPP5	-0.8028	3.59903	-2.64188	0.0264	0.509919	-3.21892
AHI1	-1.1235	3.07031	-2.64037	0.026466	0.509919	-3.22092
GPD1L	-0.82282	4.47903	-2.63924	0.026515	0.509919	-3.22242
FN3K	-1.2634	3.82951	-2.637	0.026614	0.510744	-3.2254
ENSG00000258691	-2.05307	-0.96037	-2.81945	0.029424	0.532701	-3.22581
RPEL1	-1.27852	-3.79473	-2.74418	0.02804	0.522305	-3.22709
UQCC2	-0.82528	4.24193	-2.63461	0.026719	0.511702	-3.22859
PCLO	-2.29744	0.970964	-2.63213	0.026829	0.512727	-3.2319
LRRC57	-0.74607	3.19633	-2.62361	0.02721	0.516791	-3.24324
SEC61G	-0.85854	6.51062	-2.62119	0.027319	0.517675	-3.24646
GOLM1	-1.23172	7.46787	-2.61689	0.027514	0.518622	-3.25218
TFB2M	-0.79816	4.66953	-2.6165	0.027532	0.518622	-3.25271
EML2	-0.90406	4.43685	-2.61361	0.027663	0.520034	-3.25655
HEPHL1	-2.12174	-2.32919	-2.64653	0.028856	0.527872	-3.2586
RPTN	-2.39602	-3.65856	-2.95246	0.030456	0.532701	-3.25871
MT1B	-2.0427	-1.69982	-3.27384	0.028757	0.527218	-3.25917
TMPRSS15	-2.45446	-4.88398	-3.53891	0.022347	0.496598	-3.26104
PCBD2	-0.82376	2.27196	-2.6095	0.027852	0.520919	-3.26202
HS3ST6	-2.9167	-2.47683	-2.78167	0.030952	0.532701	-3.26247
CLDN12	-1.81211	4.69224	-2.60781	0.02793	0.521317	-3.26427
TMEM190	-1.09755	-0.41625	-2.63724	0.029279	0.531907	-3.26993
KIAA1958	-0.97844	0.928342	-2.5996	0.028312	0.526351	-3.27521
HSP90AA1	-0.87554	9.10277	-2.5992	0.028331	0.526351	-3.27574
PRSS55	-4.42383	-3.14203	-4.74121	0.015583	0.458729	-3.27635
ENSA	-0.74307	6.58226	-2.5963	0.028467	0.527058	-3.2796
MRPL17	-0.75231	6.03957	-2.59482	0.028537	0.527218	-3.28158
CUL3	-0.81933	4.39793	-2.59358	0.028596	0.527218	-3.28323
C6orf15	-5.52821	0.811464	-2.67514	0.031026	0.532701	-3.28679
ABO	-2.51018	3.07478	-2.59057	0.028738	0.527218	-3.28723
WRNIP1	-0.86672	5.71259	-2.5901	0.028761	0.527218	-3.28786
ANKEF1	-0.98702	2.63259	-2.59006	0.028763	0.527218	-3.28791
CCL15	-3.42329	-0.04787	-2.62025	0.03007	0.532701	-3.29158
SLC35F4	-2.42524	-2.62401	-2.66616	0.031437	0.534301	-3.29682
PLXNA2	-1.98339	3.77567	-2.58212	0.029143	0.531541	-3.29849
C14orf2	-0.76126	5.71761	-2.57999	0.029246	0.531907	-3.30133
METTL10	-1.05327	3.26293	-2.57892	0.029298	0.531907	-3.30275
EEF1E1	-0.87843	3.92055	-2.57792	0.029346	0.532081	-3.30408
MOG	-2.10373	-3.41977	-2.65341	0.032032	0.534583	-3.31107
TRIM7	-2.30085	1.05561	-2.57097	0.029686	0.532701	-3.31334
C12orf73	-0.83407	2.97528	-2.5707	0.029699	0.532701	-3.31371
ADSS	-0.67489	5.78702	-2.56901	0.029782	0.532701	-3.31595
TMED7	-0.82639	6.42318	-2.56811	0.029827	0.532701	-3.31715
TUBGCP4	-0.70874	2.17795	-2.56566	0.029948	0.532701	-3.32042
PTPLAD1	-1.26237	5.60506	-2.56491	0.029985	0.532701	-3.32141
ASB4	-3.58506	-1.50341	-2.59522	0.031276	0.534301	-3.32261
C1GALT1C1	-0.75963	5.64744	-2.564	0.03003	0.532701	-3.32262
HSPA4	-0.67338	6.24957	-2.56313	0.030073	0.532701	-3.32378
SPRR2D	-3.12861	-2.63277	-3.15528	0.032308	0.534583	-3.32405
PDP2	-0.74204	2.28319	-2.55659	0.030401	0.532701	-3.3325
AGPAT5	-1.07587	4.37035	-2.55537	0.030462	0.532701	-3.33412
GRPEL1	-0.84385	4.79976	-2.55524	0.030468	0.532701	-3.33429
SPATA5	-0.80676	1.97421	-2.55467	0.030497	0.532701	-3.33505
SEH1L	-0.70328	3.63844	-2.55326	0.030568	0.532701	-3.33693
MOB4	-0.89194	4.51842	-2.55179	0.030643	0.532701	-3.33889
TMEM33	-0.73859	4.66344	-2.55132	0.030667	0.532701	-3.33952
UFSP1	-1.05291	2.20755	-2.55117	0.030675	0.532701	-3.33972
FAR1	-0.70102	5.14786	-2.55091	0.030688	0.532701	-3.34007
PCDHB10	-1.75755	1.92029	-2.54962	0.030753	0.532701	-3.34178
PTS	-0.94782	4.23896	-2.54916	0.030777	0.532701	-3.34239
SAR1B	-0.87706	4.11272	-2.54907	0.030781	0.532701	-3.34252
METTL2A	-0.67537	3.5065	-2.54836	0.030817	0.532701	-3.34345
NOL7	-0.67622	6.26889	-2.54636	0.03092	0.532701	-3.34612
TCEB1	-0.79592	4.64882	-2.54499	0.03099	0.532701	-3.34795
ANKRD20A1	-2.23198	-4.23132	-2.70732	0.034213	0.538248	-3.34867
AGR2	-5.14152	5.649	-2.54421	0.03103	0.532701	-3.34899
HOXC13	-6.23522	-1.91984	-3.1072	0.033892	0.538073	-3.35116
BOLA3	-0.84516	3.3293	-2.54187	0.03115	0.534145	-3.35211
ATP2A2	-0.86998	6.05737	-2.54011	0.031241	0.534301	-3.35444
RUSC1	-1.51191	5.08481	-2.53562	0.031474	0.534301	-3.36042
TMEM61	-1.65133	2.01929	-2.53334	0.031593	0.534301	-3.36347
EIF2B2	-0.92871	4.29989	-2.53196	0.031665	0.534301	-3.3653
KRTAP5-4	-2.49217	-2.58087	-2.67666	0.035663	0.546015	-3.36558
TGFBR3L	-2.30195	-0.10165	-2.53108	0.031711	0.534301	-3.36647
TAC3	-2.11809	-0.91082	-2.53098	0.031717	0.534301	-3.36661
UBE2T	-1.65375	4.30668	-2.53086	0.031723	0.534301	-3.36676
MANSC1	-1.43667	4.33422	-2.5303	0.031752	0.534301	-3.36751
FUBP3	-0.66756	5.19235	-2.52951	0.031794	0.534301	-3.36856
NUP35	-0.71561	3.14	-2.52879	0.031832	0.534449	-3.36951
GOLGA5	-0.7344	5.89888	-2.52756	0.031897	0.534583	-3.37116
ADIPOR1	-0.70552	6.83251	-2.52714	0.031919	0.534583	-3.37172
DDC	-4.93293	2.22932	-2.52574	0.031993	0.534583	-3.37358
NDUFAB1	-0.80583	6.31615	-2.52376	0.032098	0.534583	-3.37621
PRRT1	-1.614	1.69455	-2.52223	0.032179	0.534583	-3.37826
LIN9	-1.17419	2.00744	-2.5216	0.032213	0.534583	-3.3791
OR2B6	-2.33976	-2.20248	-2.66169	0.036394	0.548778	-3.38041
ABCC12	-5.90643	-3.69025	-4.16299	0.022488	0.496598	-3.3824
SEPHS1	-0.86914	5.55688	-2.51865	0.032371	0.534583	-3.38303
CHEK1	-1.3245	2.10467	-2.51863	0.032372	0.534583	-3.38306
PPIL6	-1.32622	0.97733	-2.51856	0.032375	0.534583	-3.38314
PA2G4	-0.74053	6.66897	-2.51842	0.032382	0.534583	-3.38333
COQ10B	-0.93426	5.49024	-2.5184	0.032384	0.534583	-3.38336
AC109829.1	-1.00641	-0.43709	-2.51618	0.032503	0.534583	-3.38631
MSH3	-0.76591	3.52519	-2.51608	0.032508	0.534583	-3.38645
PTRH1	-1.72851	-2.73833	-2.51444	0.032597	0.535079	-3.38863
KIAA1715	-0.80122	3.61749	-2.51034	0.032818	0.53763	-3.39409
PPAN-P2RY11	-1.65206	-4.19368	-2.65733	0.036611	0.549041	-3.39625
SIX3	-3.74594	0.092284	-2.50749	0.032973	0.53763	-3.39788
NDUFA8	-0.79267	7.02599	-2.50427	0.03315	0.537907	-3.40217
HIST1H2AE	-2.06822	2.22428	-2.50329	0.033203	0.537907	-3.40347
UGT1A8	-3.09043	-3.83912	-3.0066	0.037509	0.551252	-3.40942
FAM177A1	-1.04098	4.48343	-2.4972	0.03354	0.538073	-3.41159
HRSP12	-1.12638	4.87231	-2.49576	0.03362	0.538073	-3.41349
PUS7	-1.17791	3.61216	-2.49557	0.033631	0.538073	-3.41376
SLC17A5	-1.27259	5.1561	-2.49481	0.033673	0.538073	-3.41477
SLC27A4	-1.01925	5.62209	-2.49331	0.033756	0.538073	-3.41676
RSPH1	-2.45161	2.03138	-2.4933	0.033757	0.538073	-3.41678
FAM83E	-3.60368	3.75343	-2.49323	0.033761	0.538073	-3.41687
ZHX1-C8orf76	-0.80033	0.879901	-2.49059	0.033909	0.538073	-3.42039
LHX5	-6.29042	-2.31979	-2.5545	0.03706	0.55081	-3.42217
ABHD17C	-1.97105	4.80256	-2.48896	0.034	0.538073	-3.42255
BFAR	-0.66244	5.73992	-2.48484	0.034233	0.538248	-3.42804
CPD	-1.23196	5.19213	-2.48293	0.034341	0.538248	-3.43058
METTL5	-0.82952	4.84399	-2.47992	0.034513	0.539585	-3.43459
ATE1	-0.7842	4.31139	-2.4796	0.034531	0.539585	-3.43501
NGEF	-2.086	2.77913	-2.47932	0.034547	0.539585	-3.43538
NGRN	-0.95288	4.14538	-2.47732	0.034661	0.539585	-3.43805
WNK4	-2.7844	0.316974	-2.4753	0.034777	0.540828	-3.44073
RPS6KL1	-1.60575	1.81438	-2.47241	0.034944	0.542147	-3.44458
SRP68	-0.61217	5.23683	-2.47041	0.03506	0.543129	-3.44724
ADSSL1	-1.08447	1.87568	-2.46916	0.035132	0.543477	-3.4489
COX16	-0.8604	5.29262	-2.46889	0.035148	0.543477	-3.44926
KY	-1.79429	-2.1735	-2.52878	0.038497	0.558015	-3.45121
MAPK6	-0.73504	4.61244	-2.46343	0.035467	0.545783	-3.45653
EEF1A2	-3.95033	5.63479	-2.46329	0.035475	0.545783	-3.45672
POLR2K	-0.70861	6.13537	-2.4583	0.035769	0.546015	-3.46335
NDUFB3	-0.94442	6.66827	-2.45809	0.035781	0.546015	-3.46363
EYA1	-2.38039	-2.51947	-2.48134	0.03741	0.551108	-3.46411
CCDC47	-0.76819	6.31637	-2.45296	0.036086	0.54785	-3.47045
B3GNT3	-4.2417	4.83933	-2.45026	0.036248	0.548778	-3.47404
RP11-540D14.8	-2.89749	-2.95408	-3.76159	0.029696	0.532701	-3.47491
PNCK	-2.00317	-1.62274	-2.44788	0.036391	0.548778	-3.47722
SPRED3	-2.25919	1.73779	-2.447	0.036444	0.548778	-3.47839
PSMB5	-0.99203	7.4889	-2.44418	0.036614	0.549041	-3.48213
MICALCL	-1.02605	0.381815	-2.44371	0.036643	0.549041	-3.48276
NDUFC1	-0.66628	5.87053	-2.44157	0.036773	0.549633	-3.48561
PGAM5	-0.69976	5.0147	-2.43789	0.036997	0.550313	-3.49049
HSPE1	-1.30986	6.73803	-2.43338	0.037274	0.551108	-3.4965
SDHC	-0.67103	4.02908	-2.4325	0.037328	0.551108	-3.49767
HIST2H2BF	-2.03238	0.101809	-2.43249	0.037329	0.551108	-3.49769
HSPD1	-1.26083	7.51579	-2.43169	0.037378	0.551108	-3.49874
CDNF	-1.63033	1.57117	-2.43136	0.037398	0.551108	-3.49918
FGF23	-3.57335	-3.92402	-2.85815	0.043696	0.57527	-3.49919
ARFGEF1	-0.70655	4.62796	-2.42933	0.037524	0.551252	-3.50188
RBM8A	-0.7036	5.97667	-2.42791	0.037613	0.551883	-3.50377
TRMT12	-0.80075	4.27279	-2.42488	0.037802	0.55333	-3.5078
KCNA7	-3.43846	-2.55542	-2.47563	0.04165	0.570113	-3.51139
SRY	-4.24297	-1.41078	-3.60357	0.033325	0.537907	-3.5165
KIF24	-0.77373	0.731769	-2.4147	0.038443	0.558015	-3.52133
FAM83B	-2.86744	1.85187	-2.43531	0.040222	0.565766	-3.5214
SC5D	-0.98031	4.39274	-2.41443	0.03846	0.558015	-3.52168
JKAMP	-0.79396	5.04677	-2.4144	0.038462	0.558015	-3.52172
EIF4E	-0.72404	2.87804	-2.41376	0.038503	0.558015	-3.52257
AFG3L2	-0.66837	4.75899	-2.41316	0.038541	0.558015	-3.52337
CDC73	-0.65986	4.68459	-2.41238	0.038591	0.558015	-3.52441
GOLGA2	-0.7416	5.62831	-2.41149	0.038648	0.558015	-3.52559
PNMA1	-1.17969	6.55631	-2.41136	0.038656	0.558015	-3.52576
PEX11B	-0.71001	6.19058	-2.40932	0.038786	0.559283	-3.52847
PPP1R14D	-3.27747	1.46582	-2.4087	0.038826	0.559423	-3.5293
RTP2	-1.58431	-3.39718	-2.80706	0.046091	0.588079	-3.53115
ADCY6	-0.96481	4.46143	-2.40697	0.038938	0.559706	-3.5316
ZNF462	-0.99222	2.29643	-2.40603	0.038998	0.559706	-3.53285
ELOVL6	-1.47656	2.92158	-2.40603	0.038998	0.559706	-3.53285
ENPP4	-0.9268	4.79432	-2.40553	0.03903	0.559728	-3.53351
GRAMD3	-0.76235	4.02031	-2.40471	0.039083	0.560046	-3.53459
ZDHHC9	-1.30165	4.97088	-2.40332	0.039173	0.560469	-3.53645
NOMO3	-1.16341	-0.27469	-2.39784	0.03953	0.56425	-3.54373
CKMT1A	-3.06913	0.82573	-2.3971	0.039578	0.564271	-3.5447
PSMD12	-0.68924	5.01594	-2.3959	0.039657	0.564271	-3.5463
PTK2	-0.88885	4.76579	-2.39589	0.039657	0.564271	-3.54631
NTS	-1.77021	-0.26831	-2.39241	0.039886	0.565104	-3.55093
SLC27A2	-2.67551	1.85326	-2.39073	0.039996	0.565643	-3.55316
C11orf44	-1.85586	-4.42938	-2.91019	0.041401	0.569188	-3.55336
SH2D5	-2.5489	-1.772	-2.39001	0.040045	0.565766	-3.55412
GPR111	-2.06049	-3.5242	-2.40874	0.041941	0.571181	-3.55448
NEBL	-1.88329	2.80394	-2.38946	0.040081	0.565766	-3.55485
GCSH	-1.27871	2.39863	-2.38805	0.040174	0.565766	-3.55672
TBL2	-0.8602	4.87526	-2.38644	0.040281	0.565766	-3.55886
RHCG	-3.3219	-0.55078	-2.4049	0.042196	0.572109	-3.55927
CNNM4	-0.90515	4.237	-2.38547	0.040346	0.565766	-3.56015
TRAPPC9	-0.76349	4.63021	-2.38264	0.040535	0.567152	-3.56391
HID1	-1.58727	5.3602	-2.38073	0.040663	0.567297	-3.56643
DPY30	-0.79396	5.15708	-2.3801	0.040706	0.567297	-3.56728
ABCC11	-1.7241	-2.72755	-2.37989	0.04072	0.567297	-3.56755
SPRY2	-0.8702	5.27696	-2.37828	0.040828	0.567601	-3.56969
ANKRD34C	-3.67809	-2.18316	-2.39613	0.042784	0.573125	-3.57019
ZNF749	-0.84507	1.87572	-2.37671	0.040934	0.568403	-3.57177
MRPL24	-0.74872	6.57032	-2.37432	0.041096	0.568933	-3.57494
C21orf59	-0.71587	4.37236	-2.3718	0.041267	0.569188	-3.57829
FBXO28	-0.62069	4.43517	-2.37011	0.041382	0.569188	-3.58052
LRPPRC	-0.81856	5.40305	-2.36959	0.041419	0.569188	-3.58122
TIMM50	-0.71409	4.48847	-2.36861	0.041485	0.569605	-3.58251
DUSP4	-1.78191	4.79669	-2.3678	0.041541	0.569947	-3.58359
EMX1	-4.85874	-2.308	-2.38513	0.043531	0.57527	-3.58389
RUVBL2	-0.8869	6.00825	-2.36397	0.041805	0.570586	-3.58868
CYP2C19	-2.55349	-1.78394	-3.35199	0.040336	0.565766	-3.58964
UBQLN1	-0.68238	5.98307	-2.36218	0.041928	0.571181	-3.59105
SLC30A9	-0.87362	4.96997	-2.36049	0.042045	0.571568	-3.59329
FHDC1	-1.78074	2.74275	-2.36023	0.042063	0.571568	-3.59363
KLK6	-4.12454	3.3759	-2.37718	0.04408	0.575761	-3.59379
ABCB10	-0.972	4.4348	-2.3592	0.042135	0.572109	-3.595
HIST1H2BG	-2.11719	1.26577	-2.35689	0.042296	0.57225	-3.59807
IDH1	-1.16341	6.44843	-2.35683	0.0423	0.57225	-3.59814
SMIM5	-1.79946	1.52139	-2.35381	0.042511	0.572702	-3.60214
WFS1	-1.40199	5.55262	-2.3525	0.042604	0.573125	-3.60388
UBE3D	-0.69847	0.858115	-2.35126	0.042691	0.573125	-3.60552
OVOL2	-3.16493	2.84429	-2.34969	0.042802	0.573125	-3.6076
LRRC10B	-2.50419	1.63757	-2.34926	0.042832	0.573125	-3.60818
TXNRD1	-0.71065	5.59797	-2.34657	0.043023	0.573307	-3.61174
CD46	-0.79484	6.66772	-2.34582	0.043076	0.573467	-3.61274
SLC17A2	-2.51297	-4.33363	-2.60465	0.046379	0.588883	-3.61387
CST8	-2.59182	-2.77328	-3.2705	0.042996	0.573307	-3.6153
PXMP2	-1.16321	4.00287	-2.34178	0.043365	0.57527	-3.61809
C9orf57	-2.57681	-3.54604	-3.25155	0.043645	0.57527	-3.62142
CBWD1	-0.70909	1.09528	-2.33805	0.043632	0.57527	-3.62302
FAM83H	-2.16212	5.4706	-2.33791	0.043643	0.57527	-3.62322
CNPY2	-0.68939	4.84075	-2.33747	0.043674	0.57527	-3.6238
TYMS	-1.21047	4.2916	-2.33694	0.043712	0.57527	-3.6245
RRP12	-0.75627	4.09754	-2.33442	0.043895	0.575607	-3.62784
GTF3C3	-0.91774	4.13511	-2.33324	0.04398	0.575761	-3.6294
DEPDC4	-0.89692	-0.97009	-2.33071	0.044164	0.575761	-3.63275
FEN1	-0.79843	4.79529	-2.32969	0.044238	0.575761	-3.6341
IBTK	-0.68151	4.70913	-2.32932	0.044265	0.575761	-3.63459
HYAL4	-2.00056	-3.6125	-2.36237	0.049283	0.593842	-3.64026
SULT2A1	-1.80304	-4.52672	-2.74395	0.049262	0.593842	-3.6432
HSP90AB1	-0.68528	10.1336	-2.32191	0.04481	0.580117	-3.6444
ENTPD5	-1.41305	3.02845	-2.32153	0.044838	0.580117	-3.6449
CPNE4	-2.76695	-1.29744	-2.31693	0.045179	0.582483	-3.65098
LGALS7B	-3.51949	0.77138	-2.32884	0.047569	0.592629	-3.65397
GNGT1	-7.64572	-0.94318	-7.22126	0.01468	0.450581	-3.65867
REN	-1.74815	-1.15785	-2.3249	0.047865	0.592629	-3.65888
DHDH	-1.3992	1.63041	-2.30953	0.045734	0.586823	-3.66078
MPZL3	-0.68184	3.96921	-2.30947	0.045739	0.586823	-3.66087
POLD2	-0.74231	5.89257	-2.30841	0.045819	0.586831	-3.66227
FAM20B	-0.74842	5.29063	-2.30782	0.045863	0.586831	-3.66304
NEUROD4	-7.39979	-0.80969	-6.98899	0.01573	0.459198	-3.6648
NOL10	-0.63178	4.62566	-2.30471	0.046099	0.588079	-3.66715
PAPOLB	-2.59781	-5.10868	-3.11337	0.048772	0.593842	-3.66773
OR14I1	-7.21493	-0.29179	-6.81439	0.016591	0.467109	-3.66978
DSP	-1.70572	6.75674	-2.30265	0.046256	0.588528	-3.66988
AP1AR	-0.79959	4.53458	-2.30103	0.04638	0.588883	-3.67203
PFKP	-1.15823	6.7636	-2.3005	0.046421	0.588962	-3.67273
PPP1R36	-2.235	1.66161	-2.29792	0.046618	0.590022	-3.67613
CCT6A	-0.63952	7.1203	-2.29776	0.046631	0.590022	-3.67634
PGRMC2	-0.69758	5.76122	-2.29528	0.046822	0.591629	-3.67962
DPH6	-0.78733	1.18764	-2.29401	0.04692	0.592459	-3.6813
ARID3A	-0.83482	2.78712	-2.29142	0.047121	0.592629	-3.68472
C1QBP	-0.72	6.48565	-2.29015	0.047219	0.592629	-3.6864
IARS	-0.78937	5.54191	-2.28952	0.047268	0.592629	-3.68723
HAPLN2	-1.94619	-2.95475	-2.28783	0.047401	0.592629	-3.68947
NOS1AP	-1.86544	-0.76015	-2.2872	0.04745	0.592629	-3.6903
TMED10	-0.76461	7.8433	-2.28705	0.047462	0.592629	-3.6905
NBEAL1	-1.05724	1.49936	-2.28673	0.047486	0.592629	-3.69092
TIMM17A	-0.65083	5.47882	-2.2866	0.047496	0.592629	-3.69109
C1orf141	-2.35546	-4.53361	-2.56258	0.059857	0.615608	-3.69161
MBTPS2	-0.88049	3.10306	-2.28598	0.047545	0.592629	-3.69191
DCAF13	-0.80515	3.78783	-2.28519	0.047607	0.592629	-3.69295
TYW1B	-1.26274	1.41746	-2.28471	0.047644	0.592629	-3.69358
SDE2	-0.63868	4.65034	-2.28467	0.047648	0.592629	-3.69364
CDHR5	-3.45421	2.80009	-2.28301	0.047779	0.592629	-3.69584
RAN	-0.71477	7.24946	-2.2827	0.047803	0.592629	-3.69624
NFXL1	-0.89845	3.10539	-2.28175	0.047877	0.592629	-3.69749
TOMM34	-0.85295	6.21739	-2.2816	0.04789	0.592629	-3.6977
C15orf41	-1.28059	1.83943	-2.28128	0.047915	0.592629	-3.69812
MLPH	-3.40501	4.56069	-2.28098	0.047939	0.592629	-3.69852
NCKAP1	-1.17946	4.69595	-2.28027	0.047994	0.592629	-3.69945
NUP62CL	-1.55384	1.63707	-2.28017	0.048003	0.592629	-3.69959
TMEM213	-1.78987	-3.70567	-2.27983	0.048029	0.592629	-3.70003
VWA7	-1.31031	2.71556	-2.27668	0.048279	0.593824	-3.70419
GALK2	-0.76607	2.83145	-2.27658	0.048288	0.593824	-3.70433
TRIQK	-0.79527	4.01039	-2.27523	0.048395	0.593842	-3.70611
CNNM1	-2.54258	0.963631	-2.27438	0.048462	0.593842	-3.70722
LIPK	-6.11907	-1.2338	-5.77936	0.023419	0.500462	-3.70793
PNPT1	-0.77968	4.26617	-2.27371	0.048516	0.593842	-3.70811
UGDH	-1.25488	5.74755	-2.27095	0.048737	0.593842	-3.71176
SRPK1	-0.79158	4.75849	-2.27052	0.048772	0.593842	-3.71232
RAB26	-2.63064	2.71873	-2.26865	0.048922	0.593842	-3.71479
DNAAF5	-0.66956	3.87918	-2.26819	0.048959	0.593842	-3.7154
SNRPF	-0.76585	5.29869	-2.2678	0.048991	0.593842	-3.71591
INPP4B	-1.04888	3.49083	-2.26691	0.049062	0.593842	-3.71708
GLOD5	-2.09913	1.12798	-2.26669	0.04908	0.593842	-3.71737
ADAM2	-5.86735	-2.1315	-5.54162	0.02555	0.508149	-3.71939
SLC45A4	-1.10156	3.8996	-2.26408	0.049292	0.593842	-3.72081
PLS1	-2.50004	4.68003	-2.2637	0.049323	0.593842	-3.72132
SSTR5	-2.08913	-0.30709	-2.2686	0.052304	0.602126	-3.72181
FOPNL	-0.72187	5.37964	-2.26282	0.049394	0.593842	-3.72248
SHROOM1	-1.38212	3.76473	-2.26132	0.049516	0.593842	-3.72446
TMEM14B	-0.57816	4.80225	-2.25967	0.049651	0.594822	-3.72664
SDR16C5	-4.02613	1.54023	-2.2703	0.052164	0.602126	-3.72679
PNO1	-0.70201	4.64894	-2.25756	0.049823	0.595179	-3.72941
PCNA	-0.69804	7.1031	-2.25731	0.049844	0.595179	-3.72974
CYC1	-0.92352	7.21638	-2.2571	0.049861	0.595179	-3.73001
C8orf33	-0.8748	5.60173	-2.25693	0.049875	0.595179	-3.73024
YRDC	-0.76865	4.79517	-2.256	0.049952	0.595179	-3.73147
AIMP1	-0.62308	5.63254	-2.25525	0.050013	0.595318	-3.73245
FAM126B	-1.00577	3.11913	-2.25317	0.050185	0.596328	-3.7352
ANK3	-1.33177	1.98644	-2.25293	0.050205	0.596328	-3.73552
ARL1	-0.69941	5.81909	-2.25279	0.050217	0.596328	-3.7357
DDX1	-0.68969	6.40618	-2.25138	0.050333	0.596328	-3.73756
ABCB6	-0.70859	1.4562	-2.2512	0.050348	0.596328	-3.7378
IARS2	-0.74412	6.29519	-2.25078	0.050383	0.596328	-3.73836
CYB561	-1.383	6.01551	-2.24934	0.050502	0.596328	-3.74024
LGI3	-2.30761	-0.76339	-2.24715	0.050685	0.596596	-3.74313
CMC2	-0.61863	2.53879	-2.24707	0.050691	0.596596	-3.74323
C14orf1	-0.92574	5.90402	-2.24645	0.050743	0.596596	-3.74405
TRAP1	-0.8641	5.1275	-2.2463	0.050756	0.596596	-3.74425
SATB2	-1.33755	0.847663	-2.24409	0.050941	0.596596	-3.74716
USO1	-0.65702	5.99306	-2.24402	0.050947	0.596596	-3.74726
GAN	-0.757	1.70461	-2.24333	0.051004	0.596874	-3.74816
NAA20	-0.88351	6.23889	-2.24261	0.051065	0.596874	-3.74912
REEP3	-0.95107	5.5729	-2.24257	0.051068	0.596874	-3.74916
UBAP2	-0.69767	3.56853	-2.24199	0.051117	0.596986	-3.74993
CA14	-1.41452	-0.22239	-2.24169	0.051142	0.596986	-3.75032
HIST1H1C	-1.57769	6.66494	-2.24074	0.051222	0.597431	-3.75158
SOD1	-0.59193	7.94489	-2.23998	0.051286	0.597431	-3.75257
MANEAL	-1.62248	3.67943	-2.23945	0.051331	0.597431	-3.75328
AIG1	-1.1265	4.39527	-2.23944	0.051332	0.597431	-3.75328
BYSL	-0.82363	4.74457	-2.23931	0.051343	0.597431	-3.75346
SLC50A1	-0.75856	5.99956	-2.23832	0.051427	0.597545	-3.75476
MRPS30	-0.66857	4.01459	-2.23795	0.051458	0.597545	-3.75524
NDUFB9	-0.85063	6.94673	-2.23706	0.051533	0.597755	-3.75642
C2orf80	-1.18514	-2.96727	-2.34492	0.064188	0.619474	-3.76136
RNF223	-2.28945	0.598455	-2.24123	0.054608	0.604171	-3.76292
EFCAB10	-0.93973	-0.77546	-2.23106	0.052045	0.602126	-3.76432
PPME1	-0.90534	4.40557	-2.23062	0.052082	0.602126	-3.7649
CCT5	-0.71978	6.32211	-2.22886	0.052233	0.602126	-3.76722
SOWAHB	-2.24748	2.34496	-2.22806	0.052302	0.602126	-3.76826
NQO1	-2.48779	5.90289	-2.22776	0.052328	0.602126	-3.76866
CPSF2	-0.66574	3.96563	-2.22756	0.052345	0.602126	-3.76892
DNM1L	-0.67542	5.04608	-2.22614	0.052468	0.602126	-3.77079
ATP9A	-1.90614	5.97758	-2.2257	0.052505	0.602126	-3.77137
TM9SF4	-0.57585	5.94955	-2.22565	0.052509	0.602126	-3.77143
FASTKD2	-0.86338	4.17162	-2.22501	0.052565	0.602126	-3.77228
SPRYD7	-0.72798	3.78815	-2.22216	0.052811	0.603442	-3.77602
SNRPG	-0.60718	5.84668	-2.22068	0.052941	0.603902	-3.77797
JMJD4	-0.67248	3.53957	-2.22042	0.052963	0.603902	-3.77832
DDX10	-0.75448	3.33343	-2.2201	0.052991	0.603902	-3.77873
OSBPL2	-0.65894	4.24449	-2.21927	0.053064	0.603902	-3.77983
PRKAR1B	-1.14803	4.40533	-2.21891	0.053095	0.603902	-3.7803
ERH	-0.63411	7.62173	-2.21695	0.053266	0.603902	-3.78287
GSTCD	-1.12668	2.58561	-2.21638	0.053316	0.603902	-3.78362
CDC25A	-1.42291	1.36205	-2.21471	0.053463	0.603902	-3.78582
CRYGC	-4.79156	-0.46199	-4.52555	0.038668	0.558015	-3.78613
PLCZ1	-2.9731	-3.5858	-2.36582	0.062513	0.615608	-3.78696
REPS2	-1.22306	2.65704	-2.21303	0.05361	0.603902	-3.78802
AAMP	-0.70334	7.00321	-2.21298	0.053614	0.603902	-3.78808
TWF1	-0.79177	5.40626	-2.21238	0.053667	0.603902	-3.78888
TYW1	-0.68596	3.94446	-2.21218	0.053685	0.603902	-3.78914
CKAP5	-0.60505	5.06778	-2.21107	0.053783	0.603902	-3.7906
SH3RF2	-2.64029	2.61498	-2.21883	0.056567	0.608905	-3.79072
CDCP1	-2.33229	5.21624	-2.20937	0.053934	0.603902	-3.79283
RIOK3	-0.66462	5.7057	-2.20935	0.053935	0.603902	-3.79286
AZIN1	-0.63064	6.32721	-2.20822	0.054035	0.603902	-3.79434
ECD	-0.582	4.86558	-2.2076	0.054091	0.603902	-3.79516
NUP155	-0.75622	3.41224	-2.20742	0.054107	0.603902	-3.7954
PSMD14	-0.96211	4.6531	-2.20735	0.054113	0.603902	-3.79549
STARD10	-1.44719	6.03487	-2.20588	0.054243	0.604171	-3.79741
DYNC2LI1	-0.89296	3.68453	-2.20568	0.054262	0.604171	-3.79768
RRNAD1	-0.76016	5.0427	-2.204	0.054411	0.604171	-3.79988
LAMA3	-1.88543	4.19838	-2.20296	0.054505	0.604171	-3.80125
SUN1	-0.71252	5.24282	-2.20289	0.054511	0.604171	-3.80134
ARMCX5	-0.68054	3.2597	-2.20217	0.054576	0.604171	-3.80229
LY6D	-4.45317	2.59791	-2.22047	0.06089	0.615608	-3.80244
SCEL	-2.77096	1.77235	-2.22036	0.0609	0.615608	-3.80257
TMEM181	-0.66655	5.58277	-2.20121	0.054662	0.604171	-3.80355
SCRT2	-2.68403	-2.99272	-2.19975	0.054793	0.604171	-3.80547
HOXD12	-2.08726	-2.56381	-2.7492	0.066333	0.623495	-3.8055
PRSS33	-1.91863	-2.43391	-2.20574	0.057744	0.61083	-3.80695
43894	-3.18739	0.114831	-2.19505	0.055218	0.606518	-3.81163
CBFB	-0.55195	5.92603	-2.19421	0.055294	0.60691	-3.81273
CHRAC1	-0.73269	5.21803	-2.19269	0.055432	0.607036	-3.81472
ENSG00000213204	-1.45699	-1.44526	-2.19103	0.055584	0.607036	-3.81691
SLC39A9	-0.80768	5.40984	-2.19082	0.055602	0.607036	-3.81718
COQ3	-0.84318	3.71963	-2.18788	0.055871	0.607624	-3.82103
CANT1	-0.93863	6.07627	-2.18778	0.055881	0.607624	-3.82117
BCCIP	-0.58516	4.96433	-2.18733	0.055922	0.607624	-3.82176
MRPL13	-0.85438	4.36658	-2.18598	0.056046	0.607627	-3.82353
LRP5	-1.72618	5.90775	-2.18457	0.056176	0.607627	-3.82537
CNIH1	-0.6871	5.59136	-2.18319	0.056304	0.60776	-3.82719
TACR3	-2.71404	-4.44946	-2.21617	0.067263	0.623495	-3.83051
BAIAP2L2	-2.51494	3.742	-2.17992	0.056606	0.608905	-3.83147
IPO4	-0.72427	1.80782	-2.17946	0.056649	0.608905	-3.83207
GPR158	-2.37254	-0.64476	-2.17938	0.056656	0.608905	-3.83217
NOL4L	-0.66113	4.14635	-2.17777	0.056806	0.608923	-3.83429
SREBF1	-1.10175	5.41734	-2.17728	0.056852	0.608923	-3.83492
FARSB	-0.95947	5.38031	-2.17654	0.056921	0.608923	-3.8359
ENTPD8	-2.07814	1.14907	-2.17596	0.056975	0.608923	-3.83665
GSKIP	-0.78633	4.42427	-2.17498	0.057067	0.608923	-3.83794
ALDH18A1	-0.74928	6.25605	-2.17458	0.057104	0.608923	-3.83847
SIM2	-2.11469	0.574781	-2.17432	0.057129	0.608923	-3.8388
SYNJ2	-0.85881	4.09119	-2.17387	0.057171	0.608923	-3.8394
UCHL5	-0.64963	3.77662	-2.17368	0.057189	0.608923	-3.83964
TXNDC9	-0.58769	4.83926	-2.17341	0.057214	0.608923	-3.83999
KIAA1549	-1.60646	1.75819	-2.17297	0.057256	0.608923	-3.84058
SUMO1	-0.74298	7.28385	-2.1728	0.057271	0.608923	-3.84079
LHX1	-3.39586	-3.38599	-2.17016	0.061067	0.615608	-3.8423
CSNK1A1	-0.71914	5.11588	-2.17144	0.057399	0.608923	-3.84258
PRR35	-4.18335	-3.29581	-3.95111	0.050714	0.596596	-3.84263
ACPP	-2.00032	1.98935	-2.1711	0.057431	0.608923	-3.84302
AP006285.2	-1.63812	0.309546	-2.17034	0.057503	0.609094	-3.84402
GORASP2	-0.62675	6.07931	-2.16688	0.05783	0.610885	-3.84854
ERMP1	-0.92027	4.26994	-2.16651	0.057865	0.610885	-3.84902
SPIN4	-1.20388	2.99552	-2.1653	0.05798	0.611138	-3.85062
PADI1	-3.46128	0.678797	-2.16958	0.061123	0.615608	-3.85175
SFXN1	-0.71553	4.12736	-2.16273	0.058224	0.611668	-3.85397
KLK12	-2.65091	-2.22306	-2.1674	0.061333	0.615608	-3.85445
DUX4	-4.06008	-1.72214	-3.83468	0.05379	0.603902	-3.85644
MSH5-SAPCD1	-0.9252	-0.31829	-2.16075	0.058415	0.612274	-3.85657
PAX3	-1.51474	-5.44146	-2.19476	0.069305	0.626447	-3.85716
FABP1	-4.16179	-1.94891	-2.19474	0.069306	0.626447	-3.85717
DRC1	-2.57732	-1.12841	-2.15985	0.0585	0.612274	-3.85774
PDCL2	-4.04823	-1.75464	-3.82349	0.0541	0.603902	-3.85781
APOO	-0.70768	4.81211	-2.1593	0.058553	0.612274	-3.85846
CD164	-0.87567	7.65885	-2.15865	0.058615	0.612296	-3.8593
ATP5I	-0.60594	7.79087	-2.15772	0.058705	0.61286	-3.86052
NDUFAF2	-0.85697	5.31388	-2.15639	0.058834	0.613531	-3.86227
VDAC2	-1.04107	6.22479	-2.15556	0.058913	0.613664	-3.86335
ALS2	-0.7577	3.43319	-2.15434	0.059032	0.614204	-3.86495
CIRH1A	-0.66662	4.42308	-2.15363	0.0591	0.614569	-3.86588
SRP54	-0.60969	5.64806	-2.15323	0.059139	0.614625	-3.8664
MAP3K9	-1.30737	2.20942	-2.15109	0.059346	0.615608	-3.86919
APOBEC1	-4.7233	1.44234	-2.18139	0.070612	0.62764	-3.8711
ANGPTL3	-1.39775	-2.11717	-2.14917	0.059533	0.615608	-3.8717
SPRR2E	-1.9854	-2.51859	-2.59406	0.076136	0.636922	-3.8717
H2BFWT	-1.9854	-2.80309	-2.59406	0.076136	0.636922	-3.8717
TM9SF3	-0.91307	7.0607	-2.14839	0.05961	0.615608	-3.87272
MRPL33	-0.88061	6.05631	-2.14393	0.060046	0.615608	-3.87854
LPO	-1.51801	-3.59101	-2.14377	0.060063	0.615608	-3.87875
PSMD5	-0.59766	4.78717	-2.14314	0.060124	0.615608	-3.87957
UBE2S	-1.38015	3.86171	-2.14233	0.060204	0.615608	-3.88063
FKSG56	-1.96606	-1.51379	-2.56679	0.078036	0.636922	-3.88382
TTC22	-0.769	3.02998	-2.13973	0.060461	0.615608	-3.88403
TMEM30B	-2.0855	5.21622	-2.13929	0.060504	0.615608	-3.8846
CTH	-0.73465	1.50167	-2.13893	0.06054	0.615608	-3.88507
SERPINB4	-3.9391	-0.45777	-2.14776	0.067867	0.623495	-3.88563
FAM174A	-0.89673	5.25554	-2.13817	0.060616	0.615608	-3.88607
MANEA	-0.80056	3.50647	-2.13771	0.060662	0.615608	-3.88667
GOLPH3L	-0.74872	5.26417	-2.13759	0.060673	0.615608	-3.88682
EVX1	-3.80299	-2.22839	-2.16588	0.072159	0.629089	-3.88728
MRPL36	-0.55091	5.04062	-2.13655	0.060777	0.615608	-3.88818
STARD6	-1.25745	-4.04742	-2.2006	0.077156	0.636922	-3.88977
QPCTL	-0.68156	4.0655	-2.13458	0.060973	0.615608	-3.89074
ACOT4	-0.92429	2.46566	-2.13409	0.061023	0.615608	-3.89139
ORC2	-0.92375	4.18377	-2.13392	0.061039	0.615608	-3.89161
NUPL1	-0.57443	3.91059	-2.13299	0.061132	0.615608	-3.89282
AKR1C4	-3.53446	-0.71638	-2.13447	0.064589	0.621716	-3.89515
DKC1	-0.71742	5.60903	-2.13086	0.061346	0.615608	-3.8956
MISP	-3.84327	4.73354	-2.13071	0.061361	0.615608	-3.89579
SLC35A1	-0.89483	4.86045	-2.13027	0.061405	0.615608	-3.89637
TMEM177	-0.81928	3.57266	-2.12967	0.061465	0.615608	-3.89715
RRP15	-0.663	3.16212	-2.12924	0.061508	0.615608	-3.89771
CYP51A1	-1.00201	2.16782	-2.12845	0.061588	0.615608	-3.89874
GDF5OS	-2.00686	-3.88581	-2.53236	0.080518	0.640998	-3.89934
MRPS16	-0.55995	6.24664	-2.12767	0.061667	0.615608	-3.89976
ISPD	-0.97504	0.468552	-2.12695	0.06174	0.615608	-3.9007
RIPPLY3	-1.51267	-0.84912	-2.12652	0.061783	0.615608	-3.90125
PPA2	-0.60625	5.08831	-2.12637	0.061798	0.615608	-3.90145
CLOCK	-0.70996	3.556	-2.1262	0.061815	0.615608	-3.90167
MAST1	-2.17623	-0.11845	-2.12611	0.061825	0.615608	-3.9018
RAB40B	-1.21415	3.30001	-2.12485	0.061952	0.615608	-3.90343
TMEM151A	-3.28531	0.200545	-2.12425	0.062012	0.615608	-3.90421
KRTAP17-1	-3.68194	-1.32536	-3.47753	0.065049	0.622555	-3.90506
BPNT1	-0.77629	5.23153	-2.12327	0.062112	0.615608	-3.90549
TMCO1	-0.71881	5.81395	-2.12195	0.062247	0.615608	-3.90722
ELMO3	-1.33718	5.60841	-2.1214	0.062303	0.615608	-3.90793
TMED2	-0.76335	7.60954	-2.12125	0.062318	0.615608	-3.90812
CCDC113	-1.18802	1.41818	-2.12095	0.062349	0.615608	-3.90852
ATP5J2	-0.65861	6.78207	-2.12053	0.062392	0.615608	-3.90907
HOXA13	-3.82422	-2.48564	-2.12664	0.07004	0.627258	-3.90977
ATP5G3	-0.89616	6.12715	-2.11861	0.062588	0.615608	-3.91156
CCT8	-0.58322	7.17526	-2.11715	0.062737	0.615608	-3.91346
TBC1D30	-1.20827	1.99114	-2.11714	0.062738	0.615608	-3.91347
OVOL1	-2.79731	1.02936	-2.11693	0.06276	0.615608	-3.91375
GOT1	-0.96641	5.78063	-2.11679	0.062774	0.615608	-3.91393
SLC7A1	-1.10926	4.93406	-2.11535	0.062922	0.616395	-3.91581
PCDHB12	-0.99458	1.35173	-2.11462	0.062997	0.616395	-3.91676
TSPAN13	-0.73515	7.03694	-2.11254	0.063212	0.616903	-3.91947
GRAMD2	-2.35026	0.569985	-2.11221	0.063247	0.616903	-3.9199
MARVELD2	-2.07334	3.43288	-2.11134	0.063336	0.616903	-3.92102
OR1J1	-1.92168	-1.64162	-2.12568	0.076334	0.636922	-3.92184
PEX13	-0.74413	4.13995	-2.1101	0.063465	0.617658	-3.92264
RAB2A	-0.69717	6.34474	-2.10959	0.063517	0.617658	-3.9233
MTX1	-0.62558	3.92153	-2.1092	0.063558	0.617658	-3.92381
MRPL42	-0.68143	3.18058	-2.10907	0.063571	0.617658	-3.92397
SPRR1A	-4.29266	3.34459	-2.1141	0.071363	0.628394	-3.92411
FAM206A	-0.59439	4.10381	-2.10876	0.063604	0.617658	-3.92438
GFPT1	-1.10807	5.27502	-2.10373	0.064129	0.619474	-3.93093
TGM4	-2.73234	-3.99898	-2.10685	0.072139	0.629089	-3.9324
CEP85	-0.96568	3.03846	-2.10155	0.064358	0.620464	-3.93376
PANK1	-0.84566	1.28305	-2.09791	0.064741	0.622296	-3.93849
TSSC1	-0.57873	3.96805	-2.09722	0.064815	0.622296	-3.93939
ENTPD6	-0.94367	5.67336	-2.09718	0.064819	0.622296	-3.93944
TUBGCP5	-0.71194	3.24865	-2.09598	0.064946	0.622555	-3.94099
ZG16	-3.81315	-2.05127	-2.14352	0.083027	0.640998	-3.94127
FAM118B	-0.61325	4.07573	-2.09539	0.065009	0.622555	-3.94176
SLC2A4	-1.66911	-0.09726	-2.09538	0.06501	0.622555	-3.94178
C2orf69	-0.85912	3.94333	-2.09536	0.065012	0.622555	-3.9418
CDC25C	-1.87782	0.907038	-2.0958	0.068631	0.62448	-3.94284
NUDT4	-0.65123	3.91561	-2.09329	0.065232	0.62301	-3.94449
TIPRL	-0.5587	5.48284	-2.09271	0.065293	0.62301	-3.94524
STRA13	-0.81183	5.59832	-2.09265	0.0653	0.62301	-3.94532
SURF6	-0.6265	5.05921	-2.09105	0.065472	0.623353	-3.9474
AC242988.1	-1.32681	1.31261	-2.08377	0.069937	0.627258	-3.94754
MYO1A	-3.64979	1.88281	-2.09069	0.06551	0.623394	-3.94787
MFSD3	-1.17238	4.91778	-2.08955	0.065632	0.623495	-3.94935
NR2F6	-1.15187	5.56729	-2.08896	0.065695	0.623495	-3.95011
SEZ6L2	-1.83182	5.92514	-2.08808	0.065789	0.623495	-3.95125
CTAGE5	-0.89023	1.58801	-2.08787	0.065812	0.623495	-3.95152
STX3	-0.87795	4.88286	-2.08758	0.065844	0.623495	-3.95191
WFDC10A	-2.47544	-1.89556	-2.12785	0.084719	0.640998	-3.95547
SNRPE	-0.65961	6.42246	-2.08447	0.066178	0.623495	-3.95593
IRF2BP2	-0.59181	6.70085	-2.08409	0.066219	0.623495	-3.95642
SETD3	-0.58312	5.51659	-2.084	0.066229	0.623495	-3.95655
EIF3C	-0.5965	1.65372	-2.08395	0.066234	0.623495	-3.95661
G3BP2	-0.70349	6.06726	-2.08347	0.066286	0.623495	-3.95724
FAM189B	-0.73542	4.39716	-2.08279	0.06636	0.623495	-3.95811
PTPN3	-2.00534	3.26103	-2.08216	0.066428	0.623495	-3.95894
PUF60	-0.76789	6.44384	-2.0784	0.066837	0.623495	-3.96381
FBXL2	-1.44775	2.3761	-2.07834	0.066844	0.623495	-3.96389
APOA1BP	-0.70675	6.80506	-2.07776	0.066907	0.623495	-3.96464
HOXC10	-5.07583	-1.28299	-2.07705	0.070677	0.62764	-3.96591
SSTR1	-3.02585	2.06581	-2.07611	0.067087	0.623495	-3.96678
CYB5D1	-0.87577	0.646068	-2.0741	0.067308	0.623495	-3.96938
MTPAP	-0.58937	3.17752	-2.07384	0.067336	0.623495	-3.96972
MRPL21	-0.74772	4.85933	-2.07364	0.067358	0.623495	-3.96998
NCL	-0.84709	8.18014	-2.07328	0.067398	0.623495	-3.97045
GPD2	-0.71719	4.43211	-2.07284	0.067446	0.623495	-3.97101
DIP2B	-0.74156	4.62372	-2.07237	0.067498	0.623495	-3.97162
BAIAP2	-1.52007	3.57705	-2.07221	0.067515	0.623495	-3.97183
TBC1D3G	-3.26401	-2.94077	-3.0828	0.081736	0.640998	-3.97223
TMEM141	-0.89424	6.7492	-2.07134	0.067612	0.623495	-3.97296
PTGES3	-0.57424	7.82181	-2.07058	0.067696	0.623495	-3.97395
RAB19	-0.80247	1.16822	-2.06997	0.067762	0.623495	-3.97473
TIGD1	-1.00743	3.08818	-2.06747	0.068039	0.623495	-3.97797
FAM91A1	-0.70468	4.99296	-2.06729	0.068059	0.623495	-3.9782
GPR148	-2.73323	-1.61044	-2.06667	0.076595	0.636922	-3.97828
FABP7	-2.51474	-2.69944	-2.06488	0.0768	0.636922	-3.98032
IFNL3	-2.35567	-2.20762	-2.16034	0.093903	0.660195	-3.98167
ZNF488	-2.52926	-0.45767	-2.06438	0.068383	0.623889	-3.98197
PXN	-0.63359	6.10675	-2.06381	0.068446	0.623889	-3.9827
IPPK	-0.69044	1.44324	-2.06252	0.068591	0.62448	-3.98438
TECTB	-2.22694	-3.91669	-2.09585	0.08829	0.650325	-3.98455
PDIA3	-0.65644	8.48601	-2.06121	0.068737	0.624994	-3.98607
TIMM23	-0.63498	6.80198	-2.05972	0.068905	0.626138	-3.988
TTLL6	-3.1657	0.203935	-2.05872	0.072737	0.629991	-3.98843
DARS2	-0.89053	4.32388	-2.05918	0.068965	0.626138	-3.9887
FUCA2	-0.73972	6.32725	-2.05839	0.069054	0.626447	-3.98972
PCDHGC4	-1.11955	-2.43386	-2.05713	0.069196	0.626447	-3.99135
PPP1R26	-1.08496	4.60864	-2.05637	0.069281	0.626447	-3.99232
KISS1R	-3.03679	-0.90086	-2.05327	0.069632	0.627258	-3.99633
SDC1	-2.279	7.53239	-2.05209	0.069766	0.627258	-3.99786
PRAME	-4.08671	-1.68742	-2.05143	0.069841	0.627258	-3.99871
DOLPP1	-0.73788	4.68476	-2.05034	0.069966	0.627258	-4.00013
DNAH3	-2.39306	-2.48924	-2.0501	0.069993	0.627258	-4.00043
NOLC1	-0.71199	6.33842	-2.05	0.070004	0.627258	-4.00056
DUSP8	-0.95782	3.53673	-2.04993	0.070012	0.627258	-4.00065
KLC4	-0.97064	4.32961	-2.0494	0.070073	0.627258	-4.00134
NUDT5	-0.62553	4.91875	-2.04926	0.070089	0.627258	-4.00152
HIBCH	-0.86023	3.6754	-2.04853	0.070172	0.627258	-4.00246
PCDHB8	-1.33328	0.143017	-2.04812	0.070219	0.627258	-4.00299
FAM69B	-0.92883	3.10927	-2.04795	0.070238	0.627258	-4.00321
ARPC1A	-0.73701	7.18529	-2.04601	0.070461	0.62764	-4.00572
SLC25A33	-1.27971	2.95507	-2.04458	0.070624	0.62764	-4.00756
MARVELD3	-2.07163	2.86524	-2.04453	0.070631	0.62764	-4.00763
TMED4	-0.87532	6.60434	-2.04431	0.070656	0.62764	-4.00791
TIMM9	-0.66803	5.61245	-2.04314	0.070791	0.62766	-4.00942
EIF2AK1	-0.59482	6.44501	-2.0428	0.07083	0.62766	-4.00986
EFHC2	-1.54724	0.329061	-2.04229	0.070889	0.62766	-4.01052
OLA1	-0.86406	5.37191	-2.04182	0.070943	0.62766	-4.01112
SLC39A11	-0.92496	4.76183	-2.03985	0.07117	0.628394	-4.01366
CTB-60B18.6	-3.04823	-2.12316	-2.87901	0.092744	0.656814	-4.01376
TOP1	-0.77718	6.62096	-2.0381	0.071374	0.628394	-4.01592
TMEM211	-3.08157	-1.30257	-2.02644	0.076504	0.636922	-4.017
SIMC1	-0.77998	3.09114	-2.03707	0.071494	0.628394	-4.01725
CCDC103	-1.24762	-5.3208	-2.11304	0.099161	0.663786	-4.01771
ATP5H	-0.58702	6.56079	-2.03641	0.07157	0.628394	-4.0181
ZC3H14	-0.65045	2.78934	-2.03607	0.071609	0.628394	-4.01853
FAM208B	-0.76772	4.34511	-2.03544	0.071684	0.628394	-4.01936
PDE4D	-1.58004	2.26527	-2.03515	0.071717	0.628394	-4.01972
GPT2	-1.05043	3.70611	-2.03495	0.07174	0.628394	-4.01999
GPHN	-0.78826	3.29337	-2.03455	0.071786	0.628394	-4.02049
C9orf117	-1.45576	0.827226	-2.03401	0.07185	0.628394	-4.0212
GSPT1	-0.5838	5.6717	-2.03397	0.071854	0.628394	-4.02124
CASKIN1	-2.64581	-1.97213	-2.03338	0.071924	0.628394	-4.02201
PPM1L	-1.2585	2.69039	-2.03293	0.071977	0.628394	-4.02259
MTA3	-0.73205	3.6633	-2.03288	0.071982	0.628394	-4.02265
FRMD7	-1.91753	-4.71085	-2.27431	0.102489	0.666961	-4.02335
HRC	-0.99285	0.3011	-2.03098	0.072205	0.629089	-4.0251
FOXH1	-2.26044	-1.37702	-2.01886	0.077416	0.636922	-4.02616
ARCN1	-0.59143	7.18812	-2.02981	0.072343	0.629447	-4.02661
VBP1	-0.65411	5.83075	-2.02885	0.072456	0.629853	-4.02784
KRT3	-1.42625	-3.2861	-2.02313	0.081731	0.640998	-4.02791
ACN9	-0.55144	3.87473	-2.02847	0.072501	0.629853	-4.02834
ADPRHL1	-0.91732	1.95397	-2.02732	0.072636	0.629965	-4.02982
CSNK2A1	-0.53171	5.59823	-2.02716	0.072655	0.629965	-4.03002
SS18L1	-0.7886	3.74188	-2.02698	0.072676	0.629965	-4.03026
PDCD6	-0.56996	4.80023	-2.02579	0.072816	0.629991	-4.03178
BUB3	-0.84145	5.10841	-2.02395	0.073035	0.630881	-4.03415
TUBA3E	-1.24542	-3.66239	-2.01735	0.082437	0.640998	-4.03448
BCL9	-0.80436	4.07244	-2.02318	0.073126	0.630881	-4.03514
ASPHD1	-2.1849	4.28873	-2.0229	0.07316	0.630881	-4.0355
GPR12	-1.97737	-4.67982	-2.01474	0.082759	0.640998	-4.03746
DIABLO	-0.64358	2.18634	-2.02127	0.073354	0.631105	-4.0376
CEBPZ	-0.62982	5.42802	-2.02084	0.073405	0.631105	-4.03816
H2AFZ	-0.63933	7.38293	-2.02067	0.073426	0.631105	-4.03838
HYLS1	-0.72165	2.20556	-2.01861	0.073672	0.631378	-4.04103
CDHR3	-2.17307	0.812992	-2.01858	0.073675	0.631378	-4.04106
LRBA	-0.75962	4.18227	-2.01856	0.073678	0.631378	-4.04109
FUNDC1	-0.63158	5.00832	-2.01829	0.07371	0.631378	-4.04144
FABP6	-3.76198	0.004671	-2.0169	0.073876	0.63181	-4.04322
SPATC1L	-1.30262	3.60601	-2.01682	0.073886	0.63181	-4.04332
CEACAM5	-5.88689	4.1219	-2.01358	0.078058	0.636922	-4.04373
ZBBX	-2.17666	-2.75973	-1.98827	0.086086	0.645208	-4.04424
S100A7A	-2.57143	-4.13299	-2.23169	0.106774	0.667572	-4.04516
EMC4	-0.55075	5.5312	-2.01422	0.074199	0.633607	-4.04668
NKX2-4	-2.89344	-3.24213	-2.73281	0.101935	0.666961	-4.04694
MTRNR2L5	-2.89344	-1.64356	-2.73281	0.101935	0.666961	-4.04694
MMAB	-0.66501	3.66952	-2.01266	0.074388	0.634126	-4.04868
SPATA24	-0.73757	2.71191	-2.01257	0.074398	0.634126	-4.04879
WDR5	-0.78543	5.58101	-2.01149	0.074529	0.634945	-4.05018
CINP	-0.60399	3.99174	-2.01065	0.07463	0.635131	-4.05126
NECAB3	-0.8316	3.54374	-2.00992	0.074719	0.635391	-4.0522
MOB1B	-1.01081	4.2229	-2.00913	0.074815	0.635873	-4.05322
PLA2G4D	-1.94414	-2.82224	-2.00522	0.079084	0.63826	-4.05394
ANKS6	-0.76902	3.56489	-2.00797	0.074955	0.635873	-4.0547
ESRP2	-2.27576	3.76956	-2.00733	0.075034	0.636005	-4.05552
ERN2	-4.13842	2.1796	-2.00282	0.079381	0.639024	-4.05687
GNPNAT1	-0.9478	4.49536	-2.00505	0.075313	0.636922	-4.05846
IFNL2	-1.9781	-1.95377	-2.05957	0.105496	0.667572	-4.05889
KRTAP4-1	-2.83896	-1.30173	-2.68135	0.105467	0.667572	-4.05934
HDDC2	-0.57313	4.54388	-2.00387	0.075456	0.636922	-4.05997
C10orf88	-0.64242	3.44633	-2.0038	0.075465	0.636922	-4.06006
FAM98C	-0.88633	3.93006	-2.00293	0.075572	0.636922	-4.06117
FAM83C	-2.82584	-4.23481	-2.66896	0.106343	0.667572	-4.06239
HCCS	-0.6754	4.98488	-2.00116	0.075789	0.636922	-4.06344
TPSG1	-2.20189	0.481839	-2.00061	0.075856	0.636922	-4.06414
CAMSAP3	-1.83306	4.02439	-2.00026	0.0759	0.636922	-4.0646
LTBR	-0.94838	6.08807	-1.9998	0.075957	0.636922	-4.06519
DNAJA3	-0.60598	4.45852	-1.99905	0.076049	0.636922	-4.06616
PPIL1	-0.55151	5.42175	-1.99824	0.076149	0.636922	-4.0672
SLC35F5	-0.62687	4.56841	-1.99809	0.076167	0.636922	-4.06738
PRPF18	-0.57595	4.31378	-1.99744	0.076248	0.636922	-4.06822
CDC42BPG	-1.1722	4.07459	-1.99714	0.076285	0.636922	-4.06861
BCORL1	-0.66626	3.20947	-1.99674	0.076335	0.636922	-4.06912
TNNI3	-3.68438	-0.93093	-1.99083	0.092218	0.656585	-4.07046
C1GALT1	-0.88959	4.03988	-1.99567	0.076468	0.636922	-4.07049
RAD21L1	-1.55159	-4.01165	-2.05789	0.105701	0.667572	-4.07102
FAM161B	-0.97357	1.88052	-1.99496	0.076555	0.636922	-4.0714
ARHGAP39	-1.57263	3.01102	-1.99471	0.076586	0.636922	-4.07171
PFDN2	-0.85408	7.74917	-1.99343	0.076746	0.636922	-4.07336
PTPLB	-0.70248	5.2511	-1.99316	0.076779	0.636922	-4.0737
CACNG6	-3.64661	0.450924	-1.98885	0.081131	0.640998	-4.07391
XKR9	-2.30021	0.170306	-1.99282	0.076822	0.636922	-4.07414
PIGF	-0.55194	2.83078	-1.99252	0.076859	0.636922	-4.07452
QRFPR	-1.72946	-2.7039	-1.99721	0.100322	0.66394	-4.07477
ACSL3	-0.78821	5.15634	-1.9913	0.077011	0.636922	-4.07609
HYOU1	-0.79267	6.27347	-1.99072	0.077083	0.636922	-4.07683
ENSG00000187695	-2.14508	-1.04863	-1.99021	0.077148	0.636922	-4.07749
KIF9	-0.94043	1.94204	-1.98964	0.077219	0.636922	-4.07822
ZDHHC11	-1.34567	0.904202	-1.98909	0.077287	0.636922	-4.07892
NUDT12	-0.86389	3.36173	-1.98844	0.07737	0.636922	-4.07976
FAF2	-0.55724	5.21478	-1.98819	0.077401	0.636922	-4.08008
KLK10	-3.7836	3.22162	-1.98811	0.07741	0.636922	-4.08017
ARV1	-0.70533	4.74606	-1.98734	0.077507	0.636922	-4.08116
LINC00493	-0.51384	6.2339	-1.98726	0.077517	0.636922	-4.08127
TMX2	-0.55933	6.54348	-1.98717	0.077528	0.636922	-4.08138
PSMD8	-0.80414	7.12372	-1.98636	0.07763	0.636922	-4.08242
C1orf226	-1.80376	2.33484	-1.9856	0.077726	0.636922	-4.08339
SPTSSB	-1.60585	2.26195	-1.98506	0.077794	0.636922	-4.08408
TMEM238	-1.86877	3.68847	-1.98487	0.077818	0.636922	-4.08432
BAIAP2L1	-1.96853	5.4535	-1.98476	0.077831	0.636922	-4.08446
SLBP	-0.58489	6.10811	-1.98455	0.077859	0.636922	-4.08474
AADAC	-2.76874	2.46622	-1.97252	0.088128	0.650176	-4.08545
TRUB2	-0.5248	4.15318	-1.98256	0.07811	0.636922	-4.08728
PITX1	-4.59154	0.464449	-1.97778	0.082543	0.640998	-4.08739
RAD23B	-0.59036	6.86631	-1.98247	0.078121	0.636922	-4.08739
HAX1	-0.60912	6.56051	-1.98189	0.078195	0.636922	-4.08814
BCO1	-2.00807	0.458277	-1.9809	0.07832	0.636922	-4.0894
SURF2	-0.76232	5.6517	-1.98082	0.07833	0.636922	-4.0895
BOLA2B	-0.96403	-0.0693	-1.98053	0.078368	0.636922	-4.08988
KIF5B	-0.56943	6.71319	-1.97981	0.078458	0.636922	-4.0908
ACOT11	-1.36378	1.32399	-1.97974	0.078468	0.636922	-4.09089
RIMS2	-3.65076	-0.30785	-1.97939	0.078512	0.637001	-4.09134
ISG20L2	-0.59838	4.7279	-1.97873	0.078596	0.637401	-4.09218
STXBP1	-1.5756	4.82354	-1.97768	0.07873	0.637606	-4.09353
GPR89A	-0.69687	0.97949	-1.9774	0.078766	0.637606	-4.09389
ALG2	-1.08132	5.67873	-1.97739	0.078766	0.637606	-4.09389
RIOK1	-0.59409	4.57135	-1.97664	0.078862	0.637606	-4.09485
CDYL	-0.63716	4.30654	-1.9727	0.079367	0.639024	-4.09989
GOLGA3	-0.52177	5.18743	-1.9722	0.079432	0.639024	-4.10053
CDC123	-0.66655	6.36426	-1.97187	0.079474	0.639024	-4.10095
EDEM3	-0.87122	4.81739	-1.97149	0.079523	0.639024	-4.10144
C2orf47	-0.85412	4.80566	-1.9712	0.079561	0.639024	-4.10181
STAM	-0.57125	4.61771	-1.97073	0.07962	0.639222	-4.1024
PCMT1	-0.75643	6.13455	-1.97032	0.079674	0.639275	-4.10293
NGB	-1.221	-4.4204	-2.00276	0.112714	0.673461	-4.1031
OPHN1	-0.9624	1.74446	-1.96762	0.080022	0.63984	-4.10637
NOP58	-0.9783	6.12183	-1.96746	0.080043	0.63984	-4.10658
NCAPD3	-0.93694	3.22824	-1.96741	0.08005	0.63984	-4.10665
KRTAP5-5	-3.63736	-1.14935	-1.99663	0.113523	0.673944	-4.1079
ATP5J2-PTCD1	-1.37164	-3.17347	-1.96531	0.080322	0.640998	-4.10932
SCAMP1	-0.8502	5.0569	-1.96513	0.080345	0.640998	-4.10955
CFC1B	-2.92839	-3.02625	-2.10953	0.120282	0.684432	-4.1097
FAM57B	-2.22815	-2.05965	-1.96398	0.080495	0.640998	-4.11102
BSPRY	-2.07193	4.81268	-1.96379	0.080521	0.640998	-4.11127
HIST1H2AM	-2.78852	0.273484	-1.99215	0.114119	0.675448	-4.11141
DNAH5	-2.0521	0.546072	-1.9636	0.080544	0.640998	-4.1115
RNF32	-0.7856	0.841345	-1.96172	0.080791	0.640998	-4.11391
KIAA1257	-1.57097	-1.29521	-1.96151	0.080817	0.640998	-4.11417
RPRML	-4.92509	-1.60842	-1.93569	0.099636	0.66394	-4.11448
DYNC2H1	-0.86146	2.43734	-1.96109	0.080872	0.640998	-4.1147
KLK3	-4.13237	0.437674	-1.94847	0.097865	0.662953	-4.1148
CYSTM1	-1.69708	7.56184	-1.96079	0.080912	0.640998	-4.11509
TIMM17B	-0.60926	5.6349	-1.96064	0.080932	0.640998	-4.11529
SMYD3	-1.03358	1.16719	-1.95982	0.081039	0.640998	-4.11633
DNAAF2	-0.55663	3.88418	-1.95963	0.081063	0.640998	-4.11657
NAPG	-0.64331	4.44576	-1.95887	0.081163	0.640998	-4.11754
PRAMEF8	-2.60393	-3.17849	-2.45937	0.122777	0.684796	-4.11762
PRAMEF12	-2.60393	-3.0614	-2.45937	0.122777	0.684796	-4.11762
PIGX	-0.8124	3.98083	-1.95864	0.081194	0.640998	-4.11784
GJD3	-1.58968	-1.75863	-2.09269	0.122299	0.684675	-4.11885
MAPK3	-0.71496	6.27247	-1.95721	0.081381	0.640998	-4.11966
B3GNT4	-1.29136	-0.38366	-1.95705	0.081402	0.640998	-4.11985
SMAGP	-1.43354	4.10407	-1.95611	0.081526	0.640998	-4.12105
GOLGA4	-0.65129	4.93557	-1.95568	0.081583	0.640998	-4.12161
MRPS23	-0.66797	4.16378	-1.95492	0.081684	0.640998	-4.12258
ROS1	-2.13111	-2.30475	-1.94878	0.086359	0.645407	-4.12263
CST9	-2.58019	-2.90738	-2.43695	0.124734	0.687471	-4.12396
GOT2	-0.55776	6.34056	-1.9538	0.081831	0.640998	-4.124
GTF2I	-0.82327	3.87609	-1.95342	0.081882	0.640998	-4.12449
EMC2	-0.64923	5.04344	-1.95288	0.081953	0.640998	-4.12518
AARS	-0.55627	6.70306	-1.95226	0.082035	0.640998	-4.12596
FAM24B	-1.01022	2.22435	-1.95205	0.082064	0.640998	-4.12623
CLDN8	-2.20009	-2.19484	-1.93536	0.093134	0.657295	-4.12756
PSPH	-0.78722	3.67968	-1.95046	0.082275	0.640998	-4.12826
SLPI	-2.21699	8.1649	-1.9484	0.082548	0.640998	-4.13087
PRRT2	-0.96584	1.49124	-1.94816	0.08258	0.640998	-4.13118
RHEB	-0.93402	5.97223	-1.94802	0.082599	0.640998	-4.13136
VIMP	-0.61886	5.79342	-1.94741	0.082681	0.640998	-4.13214
KRTDAP	-1.50223	-1.64749	-1.94724	0.082704	0.640998	-4.13236
PLK5	-1.26423	-3.72421	-1.94033	0.087502	0.648182	-4.13288
ZNF860	-1.64622	1.12665	-1.94656	0.082794	0.640998	-4.13322
ANKRD16	-0.64441	2.96996	-1.94636	0.082821	0.640998	-4.13347
SLC25A25	-0.88531	4.74763	-1.94492	0.083014	0.640998	-4.13531
SMG7	-0.61609	5.35159	-1.94475	0.083037	0.640998	-4.13553
TMEM63B	-0.8129	5.11696	-1.94469	0.083045	0.640998	-4.1356
GPR20	-1.94686	0.36626	-1.94436	0.083089	0.640998	-4.13602
CEP83	-0.68931	2.49662	-1.94434	0.083092	0.640998	-4.13604
AK7	-0.91608	1.92007	-1.94356	0.083196	0.640998	-4.13703
ZNF432	-0.66039	3.11581	-1.94291	0.083284	0.640998	-4.13786
NLRP14	-1.2682	-3.77644	-1.94287	0.08329	0.640998	-4.13792
BAG5	-0.62791	5.20037	-1.94193	0.083416	0.640998	-4.13911
PPIG	-0.63813	5.06576	-1.94177	0.083438	0.640998	-4.13932
ACTR3B	-0.67948	1.90294	-1.9416	0.08346	0.640998	-4.13953
LRRC72	-1.71425	-3.78259	-2.05446	0.127024	0.689161	-4.1398
ATP8B1	-0.9863	4.9287	-1.9411	0.083527	0.640998	-4.14016
SPRY4	-0.94261	4.91098	-1.94097	0.083545	0.640998	-4.14033
PTK6	-2.61051	4.12341	-1.94063	0.083591	0.640998	-4.14076
FBXO36	-1.42191	1.99706	-1.93896	0.083817	0.640998	-4.14288
BEND3	-0.62534	1.32696	-1.9384	0.083892	0.640998	-4.14359
NDUFS6	-0.68492	6.80261	-1.9384	0.083893	0.640998	-4.1436
FLAD1	-0.65362	4.75046	-1.93833	0.083903	0.640998	-4.14369
C6orf195	-0.93207	-2.85525	-1.93803	0.083943	0.640998	-4.14407
HOXD10	-2.41887	-3.4332	-1.9065	0.103802	0.666961	-4.14408
GPR87	-3.46646	0.9924	-1.93046	0.088856	0.651363	-4.14484
NAA15	-0.71542	3.89314	-1.93699	0.084084	0.640998	-4.14539
FAM120A	-0.49656	6.57857	-1.93635	0.08417	0.640998	-4.1462
SPAG16	-1.01044	2.87106	-1.9357	0.084258	0.640998	-4.14702
CHD1L	-0.71735	5.71339	-1.93542	0.084297	0.640998	-4.14738
CELSR3	-2.07091	1.4452	-1.93499	0.084356	0.640998	-4.14793
MRPS26	-0.70627	6.57608	-1.93405	0.084483	0.640998	-4.14912
MAGED4	-2.48701	-5.01691	-2.34894	0.132838	0.694998	-4.1497
DPPA5	-1.69924	-2.75815	-2.03647	0.129321	0.690679	-4.14976
DEFB4A	-2.48573	-1.60074	-2.34774	0.132953	0.695147	-4.15006
KNSTRN	-1.12545	2.91555	-1.93301	0.084625	0.640998	-4.15044
RPL7L1	-0.66326	5.36953	-1.93247	0.084699	0.640998	-4.15112
YOD1	-0.83592	3.05965	-1.93236	0.084714	0.640998	-4.15127
NECAP1	-0.7812	4.99836	-1.93188	0.08478	0.640998	-4.15188
PVR	-1.09109	5.41575	-1.93183	0.084787	0.640998	-4.15194
PFDN6	-0.50335	5.0137	-1.93133	0.084856	0.641212	-4.15258
C10orf35	-1.24158	4.21234	-1.93034	0.084991	0.641556	-4.15383
GGTLC3	-2.46883	-2.95819	-2.33177	0.1345	0.695147	-4.15488
RASD2	-1.51963	2.2194	-1.9289	0.085189	0.641883	-4.15566
DNAJC9	-0.62561	3.60346	-1.92845	0.08525	0.64208	-4.15622
NPAS2	-1.2245	3.2209	-1.92665	0.085499	0.643201	-4.15852
PCDH1	-1.58889	5.50206	-1.92641	0.085531	0.643201	-4.15881
SLCO1B3	-1.94197	-3.31214	-1.90324	0.104278	0.666961	-4.16211
PGLYRP3	-2.30882	-0.98434	-1.88846	0.106463	0.667572	-4.16236
BRCC3	-0.53408	4.61204	-1.92338	0.08595	0.644976	-4.16266
SLC35G1	-0.78677	1.04305	-1.92213	0.086124	0.645228	-4.16425
B4GAT1	-0.91317	5.33791	-1.9213	0.086239	0.645407	-4.16529
DNAJC2	-0.75432	4.04321	-1.92088	0.086297	0.645407	-4.16583
CEP170B	-1.32073	5.33449	-1.9206	0.086336	0.645407	-4.16618
KISS1	-3.16603	0.329218	-1.90189	0.092888	0.657295	-4.16647
PIWIL1	-3.07559	-2.23289	-1.90131	0.092972	0.657295	-4.16716
LPCAT4	-1.46701	5.63382	-1.91962	0.086472	0.645776	-4.16742
ASIC4	-2.73608	-2.35353	-1.91958	0.086478	0.645776	-4.16747
PTGES2	-0.63718	5.99122	-1.91903	0.086556	0.646092	-4.16818
COX7B	-0.54569	6.15822	-1.91807	0.086689	0.646486	-4.16938
ACYP1	-1.01138	3.85404	-1.91729	0.086798	0.646486	-4.17037
CACNG1	-2.12495	-1.75892	-1.89563	0.098795	0.663744	-4.17245
IRF6	-1.8212	5.68667	-1.91547	0.087053	0.647085	-4.17268
PPAT	-0.93728	3.04381	-1.91503	0.087115	0.647112	-4.17323
KDF1	-1.29719	4.41887	-1.91454	0.087184	0.647219	-4.17386
CALCA	-1.78152	-2.26925	-1.89437	0.09898	0.663744	-4.17386
USP5	-0.56933	6.3074	-1.91404	0.087253	0.647357	-4.17448
SQLE	-1.14027	5.55004	-1.91312	0.087383	0.6478	-4.17565
RAB11A	-0.61314	6.6338	-1.91185	0.087562	0.648182	-4.17726
ANXA8	-3.20147	0.247691	-1.90356	0.092647	0.656638	-4.17733
SEC14L3	-1.19842	-4.835	-1.88914	0.09975	0.66394	-4.17976
GTF2H3	-0.58125	4.53365	-1.9093	0.087922	0.649956	-4.18048
INTS7	-0.75217	3.51795	-1.907	0.088248	0.650325	-4.18339
CCDC58	-0.6403	4.15734	-1.90672	0.088288	0.650325	-4.18374
ESRP1	-3.01187	4.43901	-1.90626	0.088354	0.650326	-4.18433
EI24	-0.70256	6.61008	-1.90597	0.088394	0.650326	-4.18469
PERP	-2.23122	7.07413	-1.90596	0.088396	0.650326	-4.18471
LCE5A	-1.92895	-2.42064	-1.97346	0.137756	0.696111	-4.18514
TBCA	-0.88728	6.3534	-1.90535	0.088483	0.650532	-4.18547
COPS2	-0.5544	4.82858	-1.90527	0.088495	0.650532	-4.18558
RPP38	-0.62546	4.46725	-1.90433	0.088629	0.650734	-4.18677
TOR1AIP2	-0.57202	3.59249	-1.90297	0.088823	0.651363	-4.18849
TECR	-0.59263	5.71273	-1.90286	0.088838	0.651363	-4.18862
EFNA3	-1.57988	2.52713	-1.89932	0.089346	0.65287	-4.19309
GDF15	-2.10271	5.0871	-1.899	0.089392	0.652946	-4.19349
POP7	-0.66331	5.95472	-1.89838	0.089481	0.652993	-4.19428
DCXR	-0.66474	5.55874	-1.89804	0.08953	0.652993	-4.19471
HES5	-2.39516	-1.75655	-1.85588	0.11144	0.67202	-4.19533
TMEM128	-0.58879	5.37855	-1.89745	0.089614	0.652993	-4.19544
CCDC86	-0.63951	5.13096	-1.8966	0.089738	0.652993	-4.19653
LONRF3	-1.37746	1.49893	-1.89637	0.089771	0.652993	-4.19682
RAB25	-3.06099	6.44306	-1.89514	0.089949	0.653433	-4.19837
NAPRT	-1.76681	5.78234	-1.89509	0.089956	0.653433	-4.19843
HAUS2	-0.59731	4.03446	-1.89424	0.090078	0.653436	-4.1995
VGF	-2.31101	3.3869	-1.8941	0.090098	0.653436	-4.19967
GJB4	-2.94228	1.33966	-1.8842	0.095471	0.662375	-4.20064
RUVBL1	-0.71937	4.41624	-1.89251	0.090329	0.654337	-4.20168
COX17	-0.81397	5.48177	-1.89114	0.090528	0.65445	-4.20341
UQCRQ	-0.66591	7.46773	-1.89113	0.090529	0.65445	-4.20342
GCAT	-1.30683	3.5016	-1.89093	0.090559	0.65445	-4.20367
WDSUB1	-0.6464	4.16548	-1.88886	0.09086	0.654923	-4.20628
SFMBT1	-0.718	3.47812	-1.88879	0.090871	0.654923	-4.20637
CDH1	-1.35997	7.49073	-1.88607	0.091268	0.655601	-4.20979
LARP4	-0.54353	4.23393	-1.88594	0.091288	0.655601	-4.20996
POLR3A	-0.96739	3.59211	-1.8858	0.091309	0.655601	-4.21014
KCNH6	-2.70953	0.229174	-1.88568	0.091326	0.655601	-4.21029
SUPT16H	-0.63446	5.91965	-1.88518	0.091399	0.655601	-4.21091
PNMT	-2.54644	-0.58203	-1.88471	0.091468	0.655611	-4.2115
ANAPC10	-0.52464	3.0933	-1.88384	0.091597	0.65602	-4.2126
SPATA16	-2.27692	-4.17558	-2.15052	0.153877	0.707811	-4.213
ENSG00000272762	-1.48245	-3.0318	-1.92456	0.144743	0.703381	-4.21313
TARS	-0.61859	5.44955	-1.88312	0.091702	0.656457	-4.21351
CASP14	-4.20661	-1.52835	-1.92329	0.14493	0.703381	-4.21386
GLRX5	-0.61462	5.44704	-1.8827	0.091765	0.656457	-4.21404
CCDC120	-0.81024	3.81848	-1.88186	0.091888	0.656585	-4.21509
MAPKAPK5	-0.57055	3.00518	-1.88152	0.091938	0.656585	-4.21552
TMEM41B	-0.65684	4.48961	-1.88135	0.091964	0.656585	-4.21574
PAX7	-2.26401	-3.05296	-2.13832	0.155311	0.709436	-4.21714
BLZF1	-0.79411	4.23703	-1.88003	0.092158	0.656585	-4.21739
STPG2	-1.17195	-3.06388	-1.87829	0.092417	0.656638	-4.21959
ENSG00000115128	-0.6883	7.23847	-1.87817	0.092434	0.656638	-4.21974
STT3A	-0.65421	5.94754	-1.87771	0.092502	0.656638	-4.22031
RND2	-1.65579	0.985943	-1.8777	0.092504	0.656638	-4.22032
ANKMY2	-0.5346	4.5311	-1.87704	0.092602	0.656638	-4.22115
POLR2H	-0.7484	5.58735	-1.87636	0.092703	0.656783	-4.22201
TUFT1	-1.55681	4.51292	-1.87527	0.092865	0.657295	-4.22337
NPBWR1	-1.93358	-3.4853	-1.85022	0.105673	0.667572	-4.22353
STH	-2.24136	-1.23783	-2.11693	0.157868	0.711026	-4.22447
MMP26	-1.68257	-2.83956	-1.83483	0.123953	0.686255	-4.22454
PAGE4	-1.84829	-3.96448	-1.90449	0.147728	0.703477	-4.22475
UBAP2L	-0.49684	6.02588	-1.874	0.093055	0.657295	-4.22498
UAP1	-1.04666	5.88894	-1.87382	0.093082	0.657295	-4.2252
TTC8	-1.03738	3.47551	-1.87345	0.093137	0.657295	-4.22566
RRP36	-0.53225	5.70792	-1.87345	0.093138	0.657295	-4.22567
PKP4	-0.88662	4.87747	-1.8733	0.093159	0.657295	-4.22585
ARFIP2	-0.7426	5.11945	-1.87324	0.093169	0.657295	-4.22593
PAK4	-1.28618	4.85002	-1.87281	0.093233	0.657492	-4.22647
ALAS1	-0.61982	6.1021	-1.87205	0.093346	0.657855	-4.22742
UBE2V2	-0.5593	4.43371	-1.87199	0.093356	0.657855	-4.2275
SBSN	-1.34972	-2.39434	-1.8598	0.099146	0.663786	-4.22991
PKP3	-2.94647	5.21261	-1.8693	0.093758	0.659984	-4.23087
ZRANB3	-0.6682	0.800731	-1.86756	0.094021	0.660499	-4.23306
RAB15	-1.35163	4.94731	-1.86704	0.094099	0.660499	-4.23371
ENSG00000256566	-1.60437	-1.69008	-1.81291	0.111668	0.67202	-4.23376
KRT10	-0.56318	5.10498	-1.86646	0.094187	0.660499	-4.23444
CCT2	-0.56794	6.47077	-1.86624	0.09422	0.660499	-4.23472
EQTN	-1.11052	-1.89799	-1.81528	0.117965	0.681718	-4.23635
EIF5AL1	-1.62584	1.17262	-1.86392	0.094572	0.661858	-4.23763
BFSP1	-1.0172	1.20634	-1.86176	0.094899	0.662375	-4.24033
FABP2	-3.59696	-2.35702	-1.80674	0.11269	0.673461	-4.24036
VDAC1	-0.81504	7.68612	-1.86132	0.094966	0.662375	-4.24088
PPP2R5A	-0.51576	5.97242	-1.86053	0.095087	0.662375	-4.24188
CPT1A	-0.75898	5.3982	-1.86052	0.095088	0.662375	-4.24189
SPAG5	-1.00375	2.82715	-1.85948	0.095246	0.662375	-4.24319
FKTN	-0.61907	3.10496	-1.85875	0.095358	0.662375	-4.24411
C16orf52	-0.6774	3.42776	-1.85832	0.095424	0.662375	-4.24465
MPC2	-0.79892	5.7916	-1.85806	0.095464	0.662375	-4.24497
PLXNB3	-1.74072	2.27184	-1.85805	0.095465	0.662375	-4.24499
CCZ1	-0.54208	2.12311	-1.8572	0.095595	0.662624	-4.24604
KIAA1377	-1.5188	2.09273	-1.85635	0.095725	0.662624	-4.24711
HIST1H2BL	-1.5568	-0.99563	-1.82868	0.109096	0.669691	-4.24767
GAS2L3	-0.88428	1.77065	-1.8546	0.095993	0.662624	-4.2493
SIX4	-2.45735	1.18823	-1.85451	0.096008	0.662624	-4.24941
CCNE1	-0.9677	2.32264	-1.85389	0.096102	0.662624	-4.25018
GTF2A2	-0.61921	5.19497	-1.85373	0.096127	0.662624	-4.25038
EPCAM	-3.30918	7.85659	-1.85212	0.096375	0.662624	-4.2524
LIN7B	-0.99586	3.02277	-1.85209	0.09638	0.662624	-4.25244
GDPD1	-1.06755	1.85148	-1.85131	0.096501	0.662624	-4.25342
PFKFB2	-1.11347	3.84709	-1.851	0.096549	0.662624	-4.25381
STK39	-0.90134	5.46694	-1.85093	0.096559	0.662624	-4.25389
RXFP4	-1.75325	-0.87697	-1.83956	0.102298	0.666961	-4.25412
TMEM79	-0.98571	3.30343	-1.85016	0.096678	0.662624	-4.25485
GSS	-0.6307	6.58734	-1.84987	0.096723	0.662624	-4.25521
IL36G	-1.65998	-2.43686	-1.80129	0.129504	0.690679	-4.25557
PNMA2	-2.02295	3.38173	-1.8495	0.09678	0.662624	-4.25568
DNAH2	-2.08485	-0.17403	-1.84948	0.096784	0.662624	-4.25571
KRTAP19-8	-2.1469	-1.51318	-2.02772	0.169154	0.717661	-4.25604
KRTAP10-3	-2.1469	-3.12362	-2.02772	0.169154	0.717661	-4.25604
SURF4	-0.6486	8.05538	-1.84814	0.096992	0.662624	-4.25739
RP5-850E9.3	-1.0667	-3.59758	-1.80821	0.141757	0.700614	-4.25763
PSMC5	-0.49163	6.74139	-1.84783	0.09704	0.662624	-4.25777
PDCD2L	-0.90355	3.58991	-1.84766	0.097066	0.662624	-4.25798
KDM1B	-0.63681	4.09417	-1.84625	0.097285	0.662624	-4.25974
FBXL8	-0.88037	2.89165	-1.84494	0.097489	0.662624	-4.26138
BCAR3	-1.02046	4.03423	-1.84471	0.097525	0.662624	-4.26167
SPDYE2B	-1.69823	-3.30399	-1.78696	0.145382	0.703381	-4.26185
DHRS11	-1.01812	2.21271	-1.84433	0.097585	0.662624	-4.26214
TPMT	-0.66152	5.05476	-1.84356	0.097705	0.662624	-4.26311
GTF3C4	-0.6127	3.80194	-1.84349	0.097716	0.662624	-4.26319
ZNF497	-0.86592	0.935486	-1.8433	0.097745	0.662624	-4.26342
ZMYND19	-0.63208	4.66774	-1.84199	0.097951	0.663286	-4.26506
EIF2S2	-0.67727	6.63668	-1.84173	0.097991	0.663316	-4.26539
TPH2	-2.67754	-4.59684	-1.78602	0.122897	0.684894	-4.26584
C20orf24	-0.73915	5.30354	-1.84011	0.098246	0.663597	-4.26741
TRPC7	-3.29644	-2.85675	-1.78445	0.123169	0.685161	-4.26743
CFAP36	-0.73415	5.25854	-1.83982	0.09829	0.663597	-4.26777
CFAP52	-1.74134	-2.09784	-1.83949	0.098343	0.663597	-4.26819
C6orf118	-2.53018	-3.48536	-1.80052	0.120428	0.684432	-4.26916
BMS1	-0.53868	4.60432	-1.8383	0.09853	0.663597	-4.26967
GJC2	-1.02393	1.63643	-1.83824	0.09854	0.663597	-4.26975
INTU	-0.62297	1.45098	-1.83802	0.098574	0.663597	-4.27002
ERLEC1	-0.68321	6.62314	-1.83669	0.098784	0.663744	-4.27167
NIPA2	-0.52282	5.19618	-1.83651	0.098813	0.663744	-4.27191
PCDHA11	-2.16404	-0.8621	-1.83607	0.098882	0.663744	-4.27245
LGALSL	-0.65706	3.69074	-1.83549	0.098974	0.663744	-4.27317
ZNF770	-0.79617	3.78951	-1.83523	0.099014	0.663744	-4.27349
GAPDH	-0.84092	10.754	-1.83401	0.099208	0.663786	-4.27502
PRMT5	-0.65957	5.34028	-1.834	0.09921	0.663786	-4.27503
CCSER1	-0.92923	0.221762	-1.8337	0.099257	0.663786	-4.2754
SLC29A2	-1.1083	4.42413	-1.83315	0.099345	0.663924	-4.27609
TIPIN	-0.65333	2.34852	-1.83222	0.099491	0.66394	-4.27724
AMER3	-3.16157	-0.70285	-1.83166	0.099581	0.66394	-4.27794
GLS2	-1.17336	-0.89083	-1.83159	0.099592	0.66394	-4.27803
TMEM208	-0.59546	6.1535	-1.83154	0.099601	0.66394	-4.2781
PSMB7	-0.53657	7.57194	-1.83108	0.099674	0.66394	-4.27867
ENSG00000272896	-0.85832	-1.61627	-1.80651	0.107646	0.669295	-4.27922
TBX4	-1.34603	-4.29171	-1.77271	0.125209	0.687471	-4.27924
BOP1	-1.09968	5.71546	-1.82922	0.099969	0.66394	-4.28098
ZFP41	-0.91199	2.43256	-1.82907	0.099993	0.66394	-4.28117
HSF2BP	-0.80506	-0.49495	-1.8283	0.100116	0.66394	-4.28212
ISM2	-1.17264	-3.27149	-1.79716	0.114295	0.675448	-4.28287
NTPCR	-0.49278	2.81515	-1.82755	0.100236	0.66394	-4.28306
CCDC108	-2.44308	-2.97665	-1.82739	0.100262	0.66394	-4.28326
FOXK2	-0.62439	4.22059	-1.82724	0.100286	0.66394	-4.28345
ENSG00000268400	-1.50498	-3.83138	-1.80365	0.163834	0.715341	-4.2842
GML	-1.50498	-3.29216	-1.80365	0.163834	0.715341	-4.2842
PSMC1	-0.58064	3.18877	-1.82656	0.100395	0.664101	-4.2843
WNT8B	-1.18176	-3.46194	-1.79531	0.114608	0.676067	-4.28493
HOOK2	-0.81779	4.43305	-1.82594	0.100494	0.664101	-4.28507
PPT2	-0.83831	3.42884	-1.82582	0.100514	0.664101	-4.28522
FTCD	-3.98231	-0.01941	-1.8258	0.100518	0.664101	-4.28525
LRRC42	-1.0409	5.42332	-1.82551	0.100563	0.664101	-4.2856
TRAPPC2L	-0.5879	4.90864	-1.82419	0.100776	0.665027	-4.28725
TONSL	-1.64861	2.67555	-1.82278	0.101003	0.666049	-4.289
HOOK1	-1.19914	3.41273	-1.82203	0.101124	0.666506	-4.28993
CRISP1	-2.04945	-3.50191	-1.93568	0.181931	0.725403	-4.29033
MFSD9	-0.58361	3.30382	-1.82102	0.101286	0.666961	-4.29118
NUDT15	-0.76131	4.63702	-1.81995	0.101459	0.666961	-4.29251
DNAJA2	-0.50945	5.6222	-1.81879	0.101648	0.666961	-4.29396
SLC25A13	-0.59989	4.81832	-1.81861	0.101677	0.666961	-4.29418
URB1	-0.85833	3.56058	-1.81846	0.101701	0.666961	-4.29437
ZIC5	-4.91143	-1.27935	-1.71783	0.144432	0.703381	-4.29493
CELF3	-3.14875	1.53907	-1.81749	0.101859	0.666961	-4.29557
UBE2V1	-0.65495	2.57103	-1.8173	0.101889	0.666961	-4.29581
PCDHB4	-1.59614	2.74452	-1.81715	0.101914	0.666961	-4.296
ZSWIM2	-2.03206	-4.24168	-1.91925	0.184341	0.725988	-4.29664
TRAPPC2B	-0.47249	3.39607	-1.81636	0.102043	0.666961	-4.29698
LETM1	-0.63267	4.31404	-1.81583	0.102128	0.666961	-4.29763
WDR45B	-0.835	6.84713	-1.81561	0.102165	0.666961	-4.29791
TPSAB1	-1.41193	3.612	-1.81559	0.102168	0.666961	-4.29794
RIOK2	-0.48346	3.68543	-1.81558	0.102169	0.666961	-4.29794
CT55	-2.02687	-3.50545	-1.91435	0.185069	0.726408	-4.29853
B4GALT4	-0.70698	4.39608	-1.81439	0.102364	0.666961	-4.29942
CHCHD1	-0.5247	6.02105	-1.81374	0.10247	0.666961	-4.30023
PRLHR	-2.0588	-3.08417	-1.79976	0.10877	0.669295	-4.30147
USP14	-0.52014	5.21939	-1.8113	0.102869	0.666961	-4.30325
TOMM40	-0.67026	5.31107	-1.81129	0.102871	0.666961	-4.30327
RAB10	-0.50495	7.08528	-1.81023	0.103044	0.666961	-4.30458
FAM83A	-4.96191	-0.52374	-1.81004	0.103076	0.666961	-4.30482
ETF1	-0.60281	6.35807	-1.80951	0.103162	0.666961	-4.30547
ZC3H12B	-0.94085	0.896735	-1.80927	0.103203	0.666961	-4.30578
NMNAT2	-2.15818	2.01445	-1.80899	0.103248	0.666961	-4.30612
CAPN9	-2.88332	0.753692	-1.80711	0.103557	0.666961	-4.30845
LYPD8	-2.51984	-2.87723	-1.79386	0.109761	0.670777	-4.30846
RPL26L1	-0.60828	5.27174	-1.80682	0.103605	0.666961	-4.30881
CAMK2G	-0.70738	4.35358	-1.80614	0.103717	0.666961	-4.30965
RAC3	-1.65368	3.33246	-1.80603	0.103736	0.666961	-4.30979
EMC8	-0.52023	4.35832	-1.80594	0.103752	0.666961	-4.30991
PCSK2	-3.39104	3.28573	-1.80582	0.10377	0.666961	-4.31004
SORD	-0.87707	3.3263	-1.80557	0.103811	0.666961	-4.31035
BMP5	-3.50573	0.728741	-1.79158	0.110147	0.670903	-4.31116
TAF2	-0.62721	4.01813	-1.80438	0.104009	0.666961	-4.31184
ISL1	-2.79192	2.14325	-1.80388	0.104092	0.666961	-4.31246
EPHA4	-1.28337	2.62751	-1.80357	0.104143	0.666961	-4.31284
CEP72	-0.85337	2.33784	-1.80326	0.104195	0.666961	-4.31322
MORN2	-1.08439	4.59731	-1.80322	0.104201	0.666961	-4.31327
CRYGD	-4.27934	-0.42195	-1.75722	0.127951	0.689715	-4.31406
CSE1L	-0.7913	5.98173	-1.80252	0.104317	0.666961	-4.31413
CDC42BPB	-0.60597	6.0209	-1.80235	0.104346	0.666961	-4.31435
TMEM145	-2.2463	0.443151	-1.80227	0.104358	0.666961	-4.31444
FUT1	-0.84222	2.68642	-1.80219	0.104373	0.666961	-4.31455
FASN	-1.27484	5.77165	-1.8018	0.104436	0.666961	-4.31502
CAPRIN2	-0.8499	3.93793	-1.80177	0.104443	0.666961	-4.31507
SLC7A4	-2.0013	1.24439	-1.80065	0.104629	0.667572	-4.31645
DHFR	-0.85273	2.47743	-1.79998	0.10474	0.667572	-4.31728
HR	-1.58643	1.2473	-1.79935	0.104845	0.667572	-4.31806
CYP4A22	-1.16071	-4.80096	-1.73374	0.132218	0.693138	-4.31836
UBE2M	-0.6143	6.6755	-1.79897	0.104908	0.667572	-4.31853
ENSG00000254462	-1.20159	-2.09031	-1.70857	0.159624	0.712997	-4.31858
CRCP	-0.52071	5.21015	-1.79876	0.104943	0.667572	-4.31879
CHGB	-3.51194	5.64733	-1.7983	0.10502	0.667572	-4.31936
IL36RN	-1.68456	-3.47195	-1.73199	0.141782	0.700614	-4.31967
NOMO2	-0.82832	2.2963	-1.798	0.105071	0.667572	-4.31973
CPLX2	-3.53324	2.3348	-1.79766	0.105127	0.667572	-4.32014
FSIP2	-1.93881	-1.62548	-1.7976	0.105138	0.667572	-4.32022
FAM60A	-0.69993	5.13256	-1.79692	0.105251	0.667572	-4.32106
TRMT6	-0.58819	4.08353	-1.79558	0.105476	0.667572	-4.32272
CNTNAP3	-1.6876	-0.6834	-1.79519	0.105542	0.667572	-4.32321
BTBD3	-1.23327	4.46531	-1.7951	0.105556	0.667572	-4.32331
KIF13A	-0.57993	3.98504	-1.79495	0.105581	0.667572	-4.3235
PAFAH1B2	-0.60103	5.78277	-1.79479	0.105609	0.667572	-4.3237
NRARP	-1.22426	3.50755	-1.79405	0.105732	0.667572	-4.32461
C12orf29	-0.56521	2.77175	-1.79308	0.105897	0.667572	-4.32582
ENSG00000267314	-1.34797	-1.36148	-1.72481	0.14312	0.702359	-4.32632
ERLIN1	-0.63197	4.7884	-1.79221	0.106042	0.667572	-4.32688
ASAP2	-1.43573	3.29936	-1.79213	0.106057	0.667572	-4.32699
UBE2Q1	-0.5156	6.19746	-1.79198	0.106081	0.667572	-4.32717
PCDHAC1	-1.81623	-1.04453	-1.79165	0.106137	0.667572	-4.32757
FAM120AOS	-0.60562	5.34764	-1.79059	0.106317	0.667572	-4.32889
MGST2	-0.72933	5.67003	-1.7905	0.106332	0.667572	-4.329
ZHX1	-0.6652	4.21547	-1.78985	0.106441	0.667572	-4.32979
C6orf136	-0.66447	4.62796	-1.78978	0.106453	0.667572	-4.32989
ADORA2B	-2.28207	2.38877	-1.78956	0.10649	0.667572	-4.33015
MTL5	-1.39366	0.992254	-1.78875	0.106628	0.667572	-4.33116
ICT1	-0.56103	5.55138	-1.78858	0.106656	0.667572	-4.33136
CAPN13	-2.54442	2.37642	-1.78846	0.106676	0.667572	-4.33151
PPFIA1	-0.50977	4.20428	-1.78822	0.106717	0.667572	-4.33181
PDSS2	-0.57034	3.97686	-1.78809	0.106739	0.667572	-4.33197
TFDP1	-0.50818	5.94298	-1.78715	0.106899	0.667572	-4.33313
VWA5B2	-3.24652	1.31754	-1.78664	0.106986	0.667893	-4.33377
FGD4	-0.70651	3.4885	-1.78571	0.107145	0.668376	-4.33491
ARHGEF16	-2.25889	3.78526	-1.78554	0.107173	0.668376	-4.33512
DTD2	-0.61155	3.77843	-1.78503	0.10726	0.668695	-4.33575
THOC3	-0.7124	2.82832	-1.78473	0.107311	0.668783	-4.33612
SGSM1	-1.23205	0.917466	-1.78407	0.107423	0.669031	-4.33693
LBX1	-2.57174	-2.34819	-1.71598	0.17947	0.723112	-4.33729
UBA6	-0.63789	3.90741	-1.78215	0.107752	0.669295	-4.3393
SPINK4	-3.04973	1.41966	-1.73188	0.132562	0.694115	-4.34023
FAM162A	-0.72218	5.25475	-1.78132	0.107894	0.669295	-4.34032
MRPL22	-0.48234	3.60605	-1.78125	0.107907	0.669295	-4.34041
KIF3A	-0.92339	3.3355	-1.78038	0.108055	0.669295	-4.34148
SPTLC1	-0.62337	5.51339	-1.78008	0.108107	0.669295	-4.34185
GGPS1	-0.58055	4.91504	-1.7796	0.108189	0.669295	-4.34244
ELFN2	-1.98869	-0.27285	-1.77938	0.108227	0.669295	-4.34272
TTC30A	-0.91381	2.60685	-1.77917	0.108262	0.669295	-4.34297
ABCC8	-2.93955	3.60748	-1.77846	0.108384	0.669295	-4.34384
WDR20	-0.52885	3.40444	-1.77764	0.108527	0.669295	-4.34486
PCSK1N	-2.59477	5.22133	-1.77697	0.108641	0.669295	-4.34568
ACP6	-0.95897	2.57787	-1.77693	0.108648	0.669295	-4.34572
NUDT9	-0.71084	5.21497	-1.77625	0.108765	0.669295	-4.34656
ETV4	-1.73804	3.27582	-1.77619	0.108776	0.669295	-4.34664
RSPH9	-1.44328	0.786241	-1.7751	0.108965	0.669691	-4.34798
LHFPL4	-2.92874	0.676565	-1.77471	0.109031	0.669691	-4.34846
STYXL1	-0.76526	5.60079	-1.77384	0.109182	0.669837	-4.34953
NUDT13	-0.68317	1.75891	-1.7736	0.109223	0.669837	-4.34982
ARX	-3.30599	-0.2086	-1.75879	0.115834	0.677102	-4.34985
EXOSC4	-0.91625	5.42318	-1.77339	0.109261	0.669837	-4.35009
DNA2	-0.95773	1.44314	-1.77317	0.109298	0.669837	-4.35035
SERPINB1	-1.20566	7.75356	-1.7724	0.109433	0.670339	-4.35131
FAAH2	-0.88165	4.01352	-1.77058	0.109748	0.670777	-4.35354
CMIP	-0.88849	5.05976	-1.77045	0.109772	0.670777	-4.35371
TMEM38B	-1.1145	3.23609	-1.77	0.109849	0.670777	-4.35425
POLE2	-0.93465	1.65827	-1.76996	0.109856	0.670777	-4.3543
DUSP12	-0.55882	4.85527	-1.76927	0.109976	0.670903	-4.35515
B9D1	-1.21783	2.98478	-1.76899	0.110025	0.670903	-4.35549
44086	-1.73263	-3.18716	-1.76866	0.110083	0.670903	-4.3559
FAM179B	-0.63129	2.8636	-1.76632	0.110493	0.67202	-4.35878
MUT	-0.59947	5.02033	-1.76511	0.110704	0.67202	-4.36026
SLC39A4	-1.68561	3.62272	-1.76431	0.110844	0.67202	-4.36124
PPM1A	-0.58625	4.18262	-1.76299	0.111077	0.67202	-4.36286
LLGL2	-1.09831	5.99996	-1.76264	0.111138	0.67202	-4.36329
PSMC4	-0.47813	6.9025	-1.76234	0.111191	0.67202	-4.36366
CHGA	-4.14979	6.00365	-1.76196	0.111258	0.67202	-4.36412
ARHGEF28	-1.09936	2.71978	-1.76134	0.111368	0.67202	-4.36489
WDR36	-0.61472	4.05416	-1.76125	0.111383	0.67202	-4.36499
ORMDL2	-0.55067	5.01561	-1.76119	0.111395	0.67202	-4.36508
PDCD5	-0.61036	5.827	-1.76079	0.111465	0.67202	-4.36556
ZSCAN5C	-0.94601	-3.94444	-1.70712	0.137226	0.695548	-4.36575
C9orf64	-0.5595	4.58419	-1.75963	0.11167	0.67202	-4.36699
SYDE2	-0.7535	0.715109	-1.75894	0.111792	0.67202	-4.36783
ALYREF	-0.63131	6.75025	-1.75891	0.111797	0.67202	-4.36786
LIN7C	-0.61312	4.5286	-1.75846	0.111877	0.67202	-4.36842
EHF	-2.05172	4.73119	-1.75826	0.111913	0.67202	-4.36867
NAT16	-2.24755	-1.30794	-1.7574	0.112066	0.672649	-4.36972
LARP1	-0.48397	6.47116	-1.75674	0.112181	0.673126	-4.37052
RGS20	-2.09671	-1.09038	-1.75644	0.112236	0.67323	-4.37089
MAGED1	-0.94226	6.91408	-1.75557	0.11239	0.673461	-4.37196
MAD2L1	-1.31059	2.41125	-1.75552	0.112399	0.673461	-4.37202
NSUN7	-1.24151	2.23224	-1.75533	0.112433	0.673461	-4.37225
SCRN3	-0.99339	3.92751	-1.75502	0.112489	0.673461	-4.37264
ATOH1	-3.78151	-1.8717	-1.66509	0.168145	0.716626	-4.37348
MTMR11	-1.51491	5.21227	-1.75422	0.112631	0.673461	-4.37362
C9orf85	-0.5115	2.6628	-1.75415	0.112644	0.673461	-4.3737
HYKK	-0.81733	0.698512	-1.75414	0.112645	0.673461	-4.37371
YIF1A	-0.72289	6.43963	-1.75393	0.112682	0.673461	-4.37397
SAPCD2	-1.69408	2.45362	-1.75298	0.112851	0.67393	-4.37513
SSTR4	-1.82706	-2.12609	-1.72563	0.216123	0.749094	-4.37527
TMEM14A	-0.74365	6.26997	-1.75229	0.112976	0.67393	-4.37598
RARS	-0.53418	5.8164	-1.75179	0.113065	0.67393	-4.37659
FAM86B1	-1.26029	-0.10511	-1.75173	0.113076	0.67393	-4.37666
DNAJC25	-0.51074	3.68824	-1.75157	0.113104	0.67393	-4.37686
TM9SF1	-0.75651	2.82857	-1.75137	0.11314	0.67393	-4.3771
PLEKHA6	-1.58604	4.8351	-1.75097	0.113212	0.67393	-4.37759
ARHGEF4	-1.43096	1.5049	-1.75069	0.113262	0.67393	-4.37794
SPINK5	-2.39207	-0.02895	-1.75065	0.113269	0.67393	-4.37798
OTUD7B	-0.66234	3.13012	-1.75022	0.113346	0.673944	-4.37851
GREB1L	-1.73776	-1.18211	-1.74962	0.113454	0.673944	-4.37924
TAS2R31	-1.47485	-1.1751	-1.74944	0.113486	0.673944	-4.37946
PMPCA	-0.53934	4.74355	-1.74928	0.113514	0.673944	-4.37965
SYCE3	-1.03932	-0.23626	-1.74921	0.113528	0.673944	-4.37975
GIPR	-1.39228	3.07035	-1.749	0.113565	0.673946	-4.38
PGK2	-1.81083	-2.4158	-1.7103	0.21893	0.75054	-4.38183
SNRPC	-0.4764	7.10221	-1.74746	0.113843	0.674801	-4.38189
ROPN1B	-1.43155	-2.83813	-1.74738	0.113856	0.674801	-4.38198
NAA35	-0.52246	4.22657	-1.74698	0.113929	0.674832	-4.38248
TIGD4	-0.91208	-0.35911	-1.74695	0.113934	0.674832	-4.38251
ATP5B	-0.48708	9.34045	-1.74588	0.114126	0.675448	-4.38381
E2F5	-0.88988	2.71577	-1.74528	0.114235	0.675448	-4.38455
FKBP2	-0.80138	7.19641	-1.74525	0.11424	0.675448	-4.38458
SSB	-0.58959	5.98449	-1.74311	0.114626	0.676067	-4.38719
CKB	-1.46207	5.91614	-1.7431	0.114629	0.676067	-4.38721
POC1A	-1.13362	3.05131	-1.74159	0.114903	0.67661	-4.38906
MED27	-0.65445	4.84548	-1.74142	0.114934	0.67661	-4.38926
NDUFB6	-0.57599	6.09942	-1.73974	0.115238	0.677102	-4.39131
MRPL14	-0.62518	6.77141	-1.73953	0.115278	0.677102	-4.39157
RDH11	-0.71752	5.74559	-1.73935	0.115311	0.677102	-4.39179
SLMAP	-0.58991	3.85706	-1.7386	0.115447	0.677102	-4.3927
NUP205	-0.6554	4.60058	-1.73821	0.115518	0.677102	-4.39318
KLC2	-0.91278	4.56201	-1.73761	0.115629	0.677102	-4.39392
COQ6	-0.6077	2.46328	-1.73729	0.115686	0.677102	-4.3943
CDK5R2	-3.42132	1.43482	-1.73718	0.115706	0.677102	-4.39443
USP45	-0.71152	2.35506	-1.73711	0.115719	0.677102	-4.39452
ATP5E	-0.53899	7.23664	-1.73697	0.115744	0.677102	-4.39469
CES2	-0.77161	5.13468	-1.73696	0.115746	0.677102	-4.3947
ADIPOR2	-0.5011	5.55889	-1.73677	0.11578	0.677102	-4.39493
TMEM159	-1.05412	5.76517	-1.73629	0.115869	0.677102	-4.39552
PAQR9	-1.74375	-4.8447	-1.60237	0.181276	0.725403	-4.3961
STIP1	-0.57545	6.40313	-1.73538	0.116036	0.677674	-4.39663
ZNF367	-1.08024	2.0572	-1.73477	0.116148	0.677717	-4.39737
CABP2	-1.77284	-2.63443	-1.67442	0.225677	0.756687	-4.39738
SSBP1	-0.56568	5.15534	-1.73421	0.116251	0.677717	-4.39806
PNPLA5	-2.52248	-3.70768	-1.71739	0.123406	0.685636	-4.39834
C21orf58	-1.68959	2.11982	-1.73385	0.116316	0.677717	-4.39849
PGM3	-0.60896	4.27227	-1.73372	0.116341	0.677717	-4.39866
YTHDF1	-0.46961	6.13063	-1.73353	0.116375	0.677717	-4.39888
KIAA1279	-0.73903	5.09994	-1.73272	0.116524	0.678154	-4.39987
PCCB	-0.64083	3.76113	-1.73217	0.116625	0.678432	-4.40054
NHP2	-0.54668	6.26528	-1.73206	0.116645	0.678432	-4.40068
HIST1H1T	-1.77669	-2.57713	-1.61295	0.20002	0.741738	-4.40114
KCNJ14	-0.85309	0.184785	-1.72999	0.117028	0.679573	-4.4032
AC005477.1	-1.39433	-2.15281	-1.60787	0.201098	0.742259	-4.40432
IVD	-0.76271	5.50356	-1.72879	0.117249	0.680005	-4.40466
POLR2C	-0.49703	5.60112	-1.72854	0.117295	0.680062	-4.40496
EIF1AX	-0.6058	5.58687	-1.72796	0.117402	0.680467	-4.40567
SLC25A32	-0.58996	4.78038	-1.7267	0.117637	0.681612	-4.40721
MRPS10	-0.55566	5.86598	-1.7264	0.117691	0.681709	-4.40756
ENSG00000268223	-2.03479	-3.21712	-1.60139	0.202483	0.744234	-4.40839
ATAD1	-0.63462	5.1114	-1.72569	0.117823	0.681718	-4.40843
NDUFB11	-0.64705	7.36702	-1.72525	0.117906	0.681718	-4.40897
GMDS	-1.2869	5.02673	-1.72495	0.117962	0.681718	-4.40933
URB2	-0.67899	2.93032	-1.7248	0.117989	0.681718	-4.40951
CTBP2	-0.80739	4.45048	-1.72408	0.118123	0.68228	-4.41039
ARF1	-0.48677	8.91327	-1.7231	0.118305	0.682475	-4.41157
PUS3	-0.50742	4.24808	-1.72267	0.118387	0.682475	-4.41211
DEPTOR	-0.92198	4.86142	-1.72266	0.118388	0.682475	-4.41211
CMTM4	-1.29058	4.38133	-1.72202	0.118508	0.682475	-4.41289
ALDOA	-0.88085	8.82627	-1.72192	0.118526	0.682475	-4.41301
CPSF1	-0.98061	6.11985	-1.72105	0.118688	0.682475	-4.41406
MRPL2	-0.49388	4.97695	-1.72037	0.118816	0.682475	-4.41489
GPR179	-1.63874	-3.62197	-1.7028	0.126182	0.688067	-4.41532
MORF4L2	-0.60466	7.82045	-1.71916	0.119042	0.682475	-4.41636
PRLR	-2.8266	0.588787	-1.71909	0.119056	0.682475	-4.41645
SMURF1	-0.76228	5.47697	-1.71908	0.119057	0.682475	-4.41646
VWA3B	-1.52428	-2.35562	-1.71858	0.119152	0.682475	-4.41707
LMBR1	-0.61418	3.66168	-1.71855	0.119157	0.682475	-4.41711
RRN3	-0.51354	5.24115	-1.71785	0.119289	0.682595	-4.41795
UPK1A	-1.88281	-1.87953	-1.71711	0.119428	0.682811	-4.41885
ARPC5L	-0.60706	5.55264	-1.71704	0.119441	0.682811	-4.41894
TMEM67	-0.98036	2.03802	-1.71581	0.119672	0.683721	-4.42043
SPATS2	-0.63595	3.99676	-1.71516	0.119795	0.683915	-4.42121
PNPLA4	-0.64676	3.77883	-1.71488	0.119848	0.683915	-4.42156
HTR1A	-1.24149	-4.00306	-1.60435	0.180846	0.725403	-4.42293
SMIM22	-2.76974	4.88899	-1.7131	0.120184	0.684432	-4.42371
SYN1	-2.17367	2.42752	-1.71173	0.120443	0.684432	-4.42537
GUCY2C	-3.08619	1.6411	-1.71125	0.120534	0.684432	-4.42595
LPIN3	-0.96164	3.98403	-1.71121	0.120541	0.684432	-4.426
SYT5	-1.92687	0.712562	-1.7112	0.120543	0.684432	-4.42601
DDX21	-0.79891	6.19388	-1.71044	0.120689	0.684652	-4.42694
RAD54B	-0.94952	-0.07347	-1.71024	0.120727	0.684652	-4.42718
ACP1	-0.49725	5.84666	-1.70989	0.120794	0.684652	-4.42761
SNX27	-0.49072	4.50037	-1.70959	0.12085	0.684675	-4.42797
CAMK2B	-2.38924	1.43146	-1.70865	0.121028	0.684675	-4.4291
POLR1C	-0.50438	4.77882	-1.70782	0.121187	0.684675	-4.43011
SCOC	-0.83963	5.26286	-1.70747	0.121254	0.684675	-4.43054
ENSG00000268790	-1.05775	-2.73537	-1.70709	0.121326	0.684675	-4.43099
XIAP	-0.49757	4.72146	-1.70627	0.121483	0.684675	-4.43199
SEC24B	-0.4713	5.01357	-1.70611	0.121514	0.684675	-4.43218
CCDC96	-0.95348	2.48045	-1.705	0.121725	0.684675	-4.43352
SRP72	-0.52402	6.08921	-1.70462	0.121799	0.684675	-4.43398
MRPL51	-0.47406	7.11173	-1.70461	0.1218	0.684675	-4.43399
BRSK1	-1.58241	2.49152	-1.70455	0.121812	0.684675	-4.43406
NUCKS1	-0.53483	7.16744	-1.70449	0.121823	0.684675	-4.43414
RIIAD1	-2.21619	-1.01399	-1.70443	0.121836	0.684675	-4.43422
GJA3	-2.06656	-1.44744	-1.7044	0.121841	0.684675	-4.43425
KIAA0196	-0.60525	5.37303	-1.70429	0.121861	0.684675	-4.43438
TOM1L1	-0.95065	3.66098	-1.70428	0.121863	0.684675	-4.43439
CCDC149	-0.78218	2.67908	-1.70418	0.121882	0.684675	-4.43451
DMKN	-1.42879	3.96601	-1.70374	0.121968	0.684675	-4.43505
TOMM5	-0.56914	3.96973	-1.70329	0.122054	0.684675	-4.43559
PTBP3	-0.47461	6.04133	-1.70279	0.12215	0.684675	-4.4362
SLC22A5	-0.59399	2.21965	-1.70277	0.122154	0.684675	-4.43622
ASL	-0.84491	5.27141	-1.70236	0.122232	0.684675	-4.43672
SUSD1	-0.6324	4.35574	-1.7021	0.122283	0.684675	-4.43703
CCDC183	-1.15976	0.980073	-1.70105	0.122484	0.684796	-4.4383
ENSG00000255872	-0.95047	-3.52857	-1.70101	0.122491	0.684796	-4.43834
LSM14B	-0.62288	5.39307	-1.70078	0.122535	0.684796	-4.43862
SYAP1	-0.52734	5.20141	-1.70057	0.122576	0.684796	-4.43888
SPTBN4	-1.88006	0.156892	-1.70022	0.122644	0.684796	-4.4393
CCT4	-0.50265	7.26876	-1.70016	0.122655	0.684796	-4.43937
CDK7	-0.55663	4.77284	-1.6998	0.122724	0.684796	-4.4398
ALG1L	-2.06929	1.07225	-1.6993	0.122822	0.684796	-4.44042
KIAA0895	-1.40259	2.16859	-1.69919	0.122842	0.684796	-4.44054
KRT78	-1.8792	-3.21799	-1.65356	0.14112	0.700094	-4.4411
HSPA4L	-1.3604	1.46169	-1.69839	0.122997	0.68503	-4.44151
CTB-54O9.9	-1.38639	-1.91537	-1.63312	0.152121	0.70601	-4.44152
HIST1H4E	-1.96132	1.05552	-1.69807	0.12306	0.68503	-4.4419
MRPS21	-0.53194	6.96912	-1.698	0.123072	0.68503	-4.44198
EFCAB11	-0.56512	1.42312	-1.69789	0.123093	0.68503	-4.44211
COPS5	-0.45147	4.46512	-1.69591	0.123478	0.685636	-4.44451
NEUROD1	-3.23926	2.35031	-1.69581	0.123497	0.685636	-4.44463
TUBE1	-0.57582	2.63534	-1.69467	0.123717	0.686255	-4.446
CISD2	-0.52483	5.23015	-1.69423	0.123804	0.686255	-4.44653
CCDC173	-1.47898	-0.1879	-1.69391	0.123866	0.686255	-4.44692
RABEPK	-0.52296	4.21964	-1.69327	0.12399	0.686255	-4.44769
VSIG8	-1.09494	-0.85969	-1.69322	0.124	0.686255	-4.44775
VCX3B	-1.21094	-3.1642	-1.59264	0.170095	0.717672	-4.44802
NRTN	-1.63324	2.06728	-1.69128	0.124377	0.687471	-4.45008
SRP19	-0.4721	4.20956	-1.69115	0.124404	0.687471	-4.45025
POLR3K	-0.71885	4.37379	-1.68973	0.124682	0.687471	-4.45196
TMEM17	-1.23358	2.16888	-1.68957	0.124711	0.687471	-4.45214
GMPS	-0.69533	4.43051	-1.68947	0.124733	0.687471	-4.45227
ENSG00000276490	-1.49626	-3.22283	-1.58769	0.171197	0.717672	-4.45256
COBL	-1.93642	2.44282	-1.68837	0.124947	0.687471	-4.45359
DPY19L4	-0.67031	4.03202	-1.68837	0.124948	0.687471	-4.4536
TINAG	-3.33602	-1.11642	-1.5862	0.171531	0.717672	-4.45393
TMEM5	-0.56679	2.89066	-1.68803	0.125014	0.687471	-4.454
PTPRN	-2.93632	3.15918	-1.688	0.12502	0.687471	-4.45404
ITCH	-0.57039	5.09259	-1.68774	0.125072	0.687471	-4.45436
KATNBL1	-0.43468	3.48735	-1.68758	0.125101	0.687471	-4.45454
LRP6	-0.83606	3.37765	-1.68673	0.125269	0.687471	-4.45557
CFAP46	-1.79308	-0.35533	-1.6865	0.125314	0.687471	-4.45584
C8orf82	-0.83694	4.53576	-1.68614	0.125385	0.687471	-4.45628
FAM185A	-0.55258	2.57033	-1.68591	0.125431	0.687471	-4.45656
SPA17	-1.20283	2.39193	-1.68588	0.125437	0.687471	-4.45659
KDELR2	-0.7552	7.56928	-1.68571	0.125469	0.687471	-4.45679
ARHGEF37	-0.94833	3.24861	-1.68554	0.125503	0.687471	-4.457
MYO5C	-0.94917	3.80047	-1.68493	0.125624	0.687471	-4.45774
NUP133	-0.52544	4.71293	-1.68459	0.125691	0.687471	-4.45815
STXBP5	-1.16097	3.77444	-1.68458	0.125692	0.687471	-4.45815
XPOT	-0.52073	5.01727	-1.68421	0.125765	0.687471	-4.4586
NDFIP2	-0.81664	4.67612	-1.68403	0.125802	0.687471	-4.45882
PEX19	-0.63036	5.41922	-1.68389	0.125829	0.687471	-4.45899
GFM1	-0.57154	4.08717	-1.68386	0.125835	0.687471	-4.45902
CBWD5	-0.64424	0.377116	-1.68183	0.126235	0.688067	-4.46146
SRD5A1	-1.16758	3.31549	-1.68106	0.126388	0.688067	-4.46239
BLCAP	-0.5643	5.0918	-1.68082	0.126436	0.688067	-4.46268
SCG2	-3.68792	5.40306	-1.68009	0.12658	0.688107	-4.46356
DSPP	-1.61657	-5.31501	-1.52682	0.256333	0.778399	-4.4641
CFAP99	-1.70462	-3.73506	-1.64543	0.137669	0.696111	-4.46511
KIAA1841	-0.65418	2.18265	-1.67787	0.127021	0.689161	-4.46622
UBA2	-0.54103	5.90067	-1.6772	0.127156	0.689161	-4.46703
EGR4	-2.44554	-0.76251	-1.67658	0.127278	0.689251	-4.46777
LEMD1	-2.3032	1.2211	-1.65619	0.135443	0.695147	-4.4692
GART	-0.64573	4.72465	-1.67528	0.127537	0.689715	-4.46933
C11orf86	-3.53923	-0.3639	-1.65583	0.135517	0.695147	-4.46962
NDUFA12	-0.52611	5.87911	-1.67493	0.127608	0.689715	-4.46976
STRAP	-0.56657	7.14328	-1.67477	0.12764	0.689715	-4.46995
ZNF664	-0.94753	6.163	-1.67457	0.127679	0.689715	-4.47018
NUS1	-0.47337	4.46363	-1.67405	0.127784	0.689715	-4.47081
OTUD6B	-0.86922	3.40966	-1.67381	0.127832	0.689715	-4.4711
USP43	-1.42689	2.34123	-1.67339	0.127915	0.689715	-4.47159
ENSG00000141854	-1.6054	3.8698	-1.67317	0.127961	0.689715	-4.47187
FAM57A	-1.2053	4.84714	-1.67245	0.128103	0.689715	-4.47272
CCDC182	-1.90523	-2.29009	-1.49942	0.22571	0.756687	-4.47298
HSDL2	-0.57652	5.08415	-1.67177	0.128241	0.689715	-4.47355
MRPS2	-0.65937	5.7924	-1.67156	0.128282	0.689715	-4.47379
UBE2O	-0.57727	4.52405	-1.67092	0.128411	0.689715	-4.47456
ETNK1	-0.73032	5.17078	-1.67074	0.128447	0.689715	-4.47478
LONP2	-0.51034	4.91631	-1.67021	0.128555	0.689735	-4.47542
KTN1	-0.47737	5.39867	-1.66994	0.128608	0.689735	-4.47573
SPTSSA	-0.77436	5.98838	-1.6699	0.128617	0.689735	-4.47579
PIGU	-0.56481	4.91943	-1.66977	0.128643	0.689735	-4.47594
PDAP1	-0.51657	6.99195	-1.6693	0.128736	0.689832	-4.4765
IQCD	-1.48374	1.74379	-1.66903	0.128792	0.689925	-4.47683
CPNE3	-0.60105	5.61838	-1.66847	0.128904	0.689925	-4.47749
TMEM74B	-1.49109	2.5169	-1.66799	0.129	0.690242	-4.47807
ZC2HC1C	-1.02698	1.65088	-1.66708	0.129184	0.690679	-4.47916
PEX6	-0.87261	5.01946	-1.66665	0.129273	0.690679	-4.47968
TCAF1	-0.80845	3.45432	-1.66627	0.129348	0.690679	-4.48013
TGM5	-2.39609	-1.93027	-1.64572	0.137608	0.696111	-4.48122
EIF6	-0.64655	7.86336	-1.66513	0.12958	0.690679	-4.4815
PYGB	-1.19388	6.99406	-1.66448	0.129712	0.690679	-4.48228
DPCD	-1.00967	4.69911	-1.66445	0.129717	0.690679	-4.4823
LYPLA1	-0.62176	5.20098	-1.66433	0.129742	0.690679	-4.48246
B4GALNT3	-1.51179	4.47909	-1.66408	0.129792	0.690679	-4.48275
CNKSR1	-1.24064	4.05953	-1.66401	0.129807	0.690679	-4.48283
OR51E2	-1.90747	-2.13233	-1.66377	0.129855	0.690679	-4.48312
CHMP5	-0.48768	6.54057	-1.66345	0.129921	0.690679	-4.48351
ZNF706	-0.52573	5.12913	-1.66339	0.129932	0.690679	-4.48357
PAPPA2	-2.77517	-0.11222	-1.66266	0.130081	0.690796	-4.48445
IGFBPL1	-1.99539	0.066674	-1.56611	0.166932	0.716626	-4.48459
WDR59	-0.50056	3.99114	-1.6608	0.130459	0.691483	-4.48667
PGRMC1	-0.59138	7.31713	-1.66073	0.130474	0.691483	-4.48675
RAB3GAP1	-0.45375	5.26959	-1.66016	0.13059	0.691901	-4.48744
NPIPA8	-1.56403	-3.4281	-1.4772	0.267781	0.781205	-4.48748
ENTPD2	-1.83521	3.74927	-1.65894	0.13084	0.692629	-4.4889
BNIP1	-0.44426	3.77055	-1.65826	0.130979	0.692697	-4.48971
TRAPPC4	-0.52213	4.94394	-1.65812	0.131008	0.692697	-4.48988
RAB3B	-2.53008	2.02315	-1.65783	0.131067	0.692697	-4.49022
FAM222B	-0.57037	4.52596	-1.65747	0.131141	0.692697	-4.49066
ROMO1	-0.72873	7.74055	-1.65722	0.131192	0.692697	-4.49096
MZT1	-0.5116	4.41753	-1.65656	0.131326	0.692725	-4.49174
ACBD5	-0.4982	4.94573	-1.65647	0.131345	0.692725	-4.49185
ZPBP	-1.52845	-3.36152	-1.58331	0.163005	0.714564	-4.49204
TRIM36	-1.59642	0.897689	-1.65622	0.131396	0.692725	-4.49214
ENSG00000267881	-1.58728	-2.32224	-1.46985	0.212569	0.748682	-4.49326
PCDHGB1	-2.10419	-1.17653	-1.65485	0.131678	0.693138	-4.49378
PDZD11	-0.49213	6.07025	-1.65477	0.131695	0.693138	-4.49388
SYT7	-2.18561	4.14852	-1.65327	0.132004	0.693138	-4.49567
TAF5L	-0.45298	3.8617	-1.65313	0.132033	0.693138	-4.49583
JMJD6	-0.55637	4.14668	-1.65298	0.132062	0.693138	-4.49601
SMIM15	-0.67348	5.92318	-1.65273	0.132114	0.693138	-4.49631
OR10H1	-1.35365	-2.68581	-1.53917	0.182376	0.725413	-4.49688
ERCC6	-0.60858	1.54625	-1.65119	0.132432	0.693858	-4.49814
GFRA4	-1.53996	-4.07077	-1.45446	0.273234	0.784418	-4.49834
SLC25A15	-0.6	3.13422	-1.65101	0.132469	0.693858	-4.49836
C2orf15	-0.78554	2.58599	-1.64853	0.132984	0.695147	-4.50132
PMM2	-0.60952	2.56834	-1.64814	0.133063	0.695147	-4.50177
MRPL23	-0.60142	4.70861	-1.64722	0.133255	0.695147	-4.50287
MRPS18C	-0.42657	2.9702	-1.64608	0.133492	0.695147	-4.50423
HTATSF1	-0.52914	6.33382	-1.64592	0.133527	0.695147	-4.50443
UBE3A	-0.47729	4.3393	-1.64545	0.133623	0.695147	-4.50498
DDIT3	-0.49562	5.60231	-1.64506	0.133706	0.695147	-4.50545
ENSG00000280987	-0.6644	-0.80011	-1.645	0.133718	0.695147	-4.50552
POLR3E	-0.52079	3.82437	-1.64465	0.13379	0.695147	-4.50593
CD300LD	-1.02039	-3.70252	-1.5695	0.166151	0.716626	-4.50597
TRMT61B	-0.47608	3.97213	-1.6445	0.133821	0.695147	-4.50611
CYP2W1	-1.48694	0.404871	-1.64373	0.133983	0.695147	-4.50703
CEP76	-0.94285	1.76125	-1.64313	0.134108	0.695147	-4.50775
SLC9A3	-2.87569	2.45437	-1.64293	0.134149	0.695147	-4.50797
SMC2	-0.63753	3.50261	-1.64287	0.134162	0.695147	-4.50805
C19orf73	-1.05787	1.52657	-1.64277	0.134184	0.695147	-4.50818
SLC26A6	-0.58479	3.34305	-1.64235	0.13427	0.695147	-4.50866
SAMD8	-0.85936	4.23366	-1.64176	0.134395	0.695147	-4.50937
GCN1L1	-0.56362	5.68541	-1.64147	0.134456	0.695147	-4.50972
FAM173B	-0.51193	3.6264	-1.64136	0.134479	0.695147	-4.50985
ARHGAP36	-3.65124	-2.27333	-1.61905	0.143266	0.702359	-4.5117
ISCA2	-0.63978	4.26607	-1.6398	0.134806	0.695147	-4.5117
CKS2	-1.17643	5.81999	-1.63948	0.134873	0.695147	-4.51208
HLCS	-0.65183	3.43538	-1.63947	0.134875	0.695147	-4.51209
FOXP4	-0.97767	5.5663	-1.63894	0.134986	0.695147	-4.51272
PPM1G	-0.44694	6.68001	-1.63868	0.135041	0.695147	-4.51303
NEMF	-0.52921	3.55774	-1.63845	0.13509	0.695147	-4.51331
GLTPD2	-1.27265	1.51392	-1.63822	0.135137	0.695147	-4.51357
MED21	-0.46645	4.6644	-1.63807	0.13517	0.695147	-4.51376
DNAJC21	-0.42789	4.12159	-1.63738	0.135314	0.695147	-4.51457
ZNRF3	-1.26912	-3.89615	-1.63696	0.135402	0.695147	-4.51507
OCRL	-0.87047	4.62806	-1.63694	0.135408	0.695147	-4.5151
ALDH5A1	-0.72925	3.89327	-1.63638	0.135526	0.695147	-4.51576
UNG	-0.5755	5.35858	-1.63554	0.135702	0.695147	-4.51675
WHSC1	-0.6202	3.49147	-1.63552	0.135706	0.695147	-4.51678
SSMEM1	-1.48995	-2.97688	-1.43063	0.243	0.769384	-4.51707
DLX6	-1.27659	-4.07089	-1.59914	0.147627	0.703477	-4.51726
USP13	-0.82225	2.75956	-1.63508	0.1358	0.695147	-4.51731
GPR123	-2.79281	-2.19556	-1.63414	0.135999	0.695147	-4.51842
FGF14	-2.01365	0.217614	-1.63403	0.136023	0.695147	-4.51855
ENSG00000274322	-1.08067	0.014378	-1.63387	0.136056	0.695147	-4.51874
AP1M2	-2.01871	6.14689	-1.63379	0.136074	0.695147	-4.51884
CHCHD3	-0.4576	5.20214	-1.63356	0.136121	0.695147	-4.5191
COPG1	-0.56659	7.23496	-1.63338	0.13616	0.695147	-4.51932
TOMM70A	-0.57397	5.28876	-1.63333	0.136171	0.695147	-4.51938
AHCY	-0.66369	6.49715	-1.63296	0.13625	0.695147	-4.51982
C19orf33	-2.49625	6.65291	-1.63282	0.136278	0.695147	-4.51998
VWC2L	-1.93702	-3.77883	-1.63265	0.136314	0.695147	-4.52018
LIN52	-0.65873	3.16908	-1.63244	0.13636	0.695147	-4.52044
SIGMAR1	-0.50738	6.03436	-1.63189	0.136475	0.695147	-4.52108
P4HTM	-0.90743	4.69015	-1.63141	0.136577	0.695147	-4.52165
FBXO18	-0.49594	5.15427	-1.63132	0.136597	0.695147	-4.52176
PCDHA5	-1.77996	-2.21291	-1.63091	0.136685	0.695147	-4.52225
HIGD1A	-0.78465	6.45616	-1.63067	0.136736	0.695147	-4.52254
CEBPG	-0.72617	5.06722	-1.63037	0.136799	0.695147	-4.52289
RAX2	-1.48573	-4.76809	-1.40325	0.286018	0.793288	-4.52313
USP17L1	-1.48573	-3.16841	-1.40325	0.286018	0.793288	-4.52313
TMED3	-0.65166	3.99112	-1.63004	0.136869	0.695147	-4.52328
SDF2L1	-0.59179	5.89424	-1.63003	0.136872	0.695147	-4.5233
KLHDC2	-0.57851	4.26042	-1.62904	0.137082	0.695436	-4.52446
MMP3	-2.24646	0.301372	-1.60768	0.145741	0.703381	-4.52462
OR51B5	-1.18351	-3.39778	-1.41839	0.246223	0.77114	-4.52495
PPA1	-0.67615	6.66634	-1.62855	0.137187	0.695548	-4.52504
C9orf24	-1.69719	-0.10034	-1.62802	0.1373	0.695582	-4.52567
SPATA2	-0.53197	4.03925	-1.6276	0.137389	0.69584	-4.52617
NUP188	-0.52393	4.83535	-1.626	0.137733	0.696111	-4.52807
GNG4	-2.52776	2.68358	-1.62576	0.137783	0.696111	-4.52835
MTFR1	-0.65442	4.07406	-1.62509	0.137926	0.696162	-4.52914
TYSND1	-0.75906	4.37739	-1.62486	0.137977	0.696162	-4.52942
ATP5J	-0.47075	6.68377	-1.62481	0.137986	0.696162	-4.52947
ZFPM1	-1.61232	3.22371	-1.6246	0.138031	0.696162	-4.52971
FBXO22	-0.46215	2.6573	-1.62422	0.138113	0.696162	-4.53017
TMTC2	-0.70302	3.16163	-1.62419	0.138119	0.696162	-4.5302
TDRKH	-0.67996	2.82356	-1.62357	0.138252	0.696238	-4.53093
CAMK2N1	-1.20584	6.49981	-1.62352	0.138263	0.696238	-4.53099
PRPF40B	-0.58201	1.78415	-1.62191	0.138609	0.696928	-4.5329
AEBP2	-0.51694	3.97862	-1.62183	0.138627	0.696928	-4.533
BZW2	-0.81308	5.43834	-1.62152	0.138693	0.697069	-4.53336
TAF7L	-1.10335	-2.67561	-1.59933	0.147584	0.703477	-4.53409
FAM227A	-1.30489	-0.21713	-1.62064	0.138883	0.697642	-4.5344
PDSS1	-0.75922	2.91856	-1.61974	0.139078	0.697929	-4.53546
ZBED8	-0.73288	2.66343	-1.61973	0.13908	0.697929	-4.53547
WFDC13	-1.49413	-2.74338	-1.58199	0.15148	0.705231	-4.53642
ZKSCAN1	-0.63556	5.14441	-1.61884	0.139273	0.697929	-4.53653
ENSG00000203546	-0.66569	-1.7775	-1.6188	0.139282	0.697929	-4.53658
RNF152	-1.14436	2.0142	-1.61831	0.139388	0.697957	-4.53716
ARHGAP5	-0.4634	4.84892	-1.61808	0.139437	0.697957	-4.53742
RP11-345J4.5	-0.79588	1.35896	-1.61794	0.139468	0.697957	-4.53759
CLPTM1L	-0.90932	6.0464	-1.61789	0.139477	0.697957	-4.53764
MYO6	-0.72793	5.20011	-1.61756	0.13955	0.698129	-4.53804
CSTF1	-0.5076	4.33093	-1.6173	0.139605	0.698214	-4.53834
ZNF623	-0.67725	3.97614	-1.61641	0.1398	0.698214	-4.5394
CHM	-0.70211	3.28978	-1.61631	0.139822	0.698214	-4.53952
RAB3GAP2	-0.5512	3.99302	-1.61594	0.139902	0.698214	-4.53995
HDGF	-0.59797	7.85608	-1.61582	0.139927	0.698214	-4.54009
SFTPD	-1.22968	2.19447	-1.61533	0.140034	0.698214	-4.54067
SLC35F3	-2.72701	1.20574	-1.61525	0.140052	0.698214	-4.54077
POLR1B	-0.61577	3.81547	-1.61521	0.14006	0.698214	-4.54081
FOXE1	-1.77729	-3.83464	-1.5608	0.16147	0.714564	-4.54097
CSTL1	-2.36919	-0.8514	-1.40056	0.231031	0.760235	-4.54393
FAM132B	-1.29909	-0.28142	-1.61242	0.140668	0.699345	-4.5441
PRELID2	-1.17474	1.56092	-1.61221	0.140713	0.699382	-4.54435
WFDC12	-1.80095	-2.52109	-1.39929	0.231386	0.760235	-4.54487
NSUN2	-0.57255	5.38658	-1.6115	0.140868	0.69991	-4.54518
TMC4	-2.01481	6.06789	-1.61129	0.140914	0.69991	-4.54543
ANKRD46	-0.62915	3.24397	-1.6112	0.140934	0.69991	-4.54554
C16orf91	-0.52946	4.94835	-1.61083	0.141015	0.700094	-4.54597
DCAF8L1	-1.43401	-4.55938	-1.3544	0.298886	0.803484	-4.54718
SCGB1D1	-1.43401	-1.66722	-1.3544	0.298886	0.803484	-4.54718
BOD1L2	-1.43401	-4.50518	-1.3544	0.298886	0.803484	-4.54718
PRRG2	-1.38904	4.2422	-1.60972	0.141258	0.700314	-4.54728
IMPAD1	-0.53347	5.56855	-1.60958	0.141289	0.700314	-4.54745
GINS2	-0.97972	2.32732	-1.60944	0.14132	0.700314	-4.54761
COX5B	-0.58657	7.35535	-1.60896	0.141425	0.700433	-4.54818
SPCS1	-0.51101	5.70888	-1.60693	0.141869	0.700769	-4.55056
TMEM242	-0.57362	3.85119	-1.60669	0.141922	0.700802	-4.55084
ANP32B	-0.47703	8.11578	-1.60655	0.141955	0.700802	-4.55102
DYNLL1	-0.57899	7.39554	-1.60542	0.142202	0.70147	-4.55234
PRPSAP2	-0.67928	4.29146	-1.60463	0.142376	0.701951	-4.55326
ZW10	-0.52091	4.32953	-1.60409	0.142496	0.702196	-4.55391
PCDHB14	-0.82207	2.73488	-1.60335	0.14266	0.702356	-4.55478
HMBS	-0.62374	3.77685	-1.60323	0.142686	0.702356	-4.55492
IQCH	-1.01376	-0.0668	-1.60316	0.142701	0.702356	-4.555
SLCO4A1	-1.84276	3.13973	-1.60305	0.142725	0.702356	-4.55513
TMEM129	-0.58377	5.88744	-1.60214	0.142928	0.702359	-4.5562
SEMA4G	-1.22662	3.45525	-1.60208	0.14294	0.702359	-4.55626
PSMC6	-0.44227	4.84169	-1.6006	0.143268	0.702359	-4.55801
CASC4	-0.47771	5.9872	-1.60051	0.143289	0.702359	-4.55811
C17orf58	-0.56887	3.89276	-1.59956	0.143498	0.702359	-4.55922
TRIM46	-1.92127	1.72935	-1.59931	0.143554	0.702359	-4.55952
KIAA1429	-0.61801	4.19823	-1.59929	0.143559	0.702359	-4.55954
SIPA1L3	-0.65971	4.6544	-1.59909	0.143603	0.702359	-4.55977
SEC63	-0.51182	5.35407	-1.59902	0.143619	0.702359	-4.55986
OXR1	-0.4753	4.16144	-1.59801	0.143843	0.702489	-4.56104
COPS6	-0.47334	6.63564	-1.59794	0.14386	0.702489	-4.56113
REEP5	-0.47096	7.05201	-1.59737	0.143986	0.702918	-4.5618
C1orf210	-1.20716	5.12432	-1.55843	0.156922	0.710897	-4.56258
GFM2	-0.57867	4.01131	-1.59583	0.144329	0.703381	-4.5636
FAM199X	-0.49588	4.5918	-1.5956	0.144381	0.703381	-4.56387
NCOA6	-0.4622	4.29984	-1.59458	0.14461	0.703381	-4.56507
HNRNPA3	-0.50899	7.29361	-1.59393	0.144754	0.703381	-4.56582
ARSH	-1.82762	-1.91307	-1.57082	0.154038	0.707811	-4.56625
CENPN	-0.81761	2.43909	-1.59341	0.144871	0.703381	-4.56644
C2orf73	-1.42999	-1.76168	-1.57057	0.154095	0.707811	-4.56653
KRT76	-1.12929	-4.84522	-1.3534	0.264101	0.781205	-4.56688
ZNF7	-0.64799	2.92852	-1.59295	0.144974	0.703381	-4.56697
ACOT6	-1.61117	-2.65883	-1.46123	0.201822	0.743604	-4.56746
ARHGAP21	-0.55792	4.60208	-1.59245	0.145087	0.703381	-4.56757
C17orf50	-1.07049	-1.38853	-1.59229	0.145122	0.703381	-4.56775
NIT1	-0.46058	4.82107	-1.5922	0.145143	0.703381	-4.56786
PIGT	-0.50916	7.50517	-1.5916	0.145277	0.703381	-4.56856
SIX2	-1.94068	1.46914	-1.5914	0.145321	0.703381	-4.56879
TSR1	-0.54732	4.46044	-1.59063	0.145496	0.703381	-4.5697
PRDM12	-1.45628	-3.6509	-1.49062	0.178625	0.722255	-4.56983
CCNB1	-1.09592	4.20233	-1.58979	0.145685	0.703381	-4.57068
KCTD3	-0.80441	5.56174	-1.58947	0.145756	0.703381	-4.57105
WASL	-0.58774	5.75426	-1.58936	0.145782	0.703381	-4.57119
TTC12	-0.77691	3.20005	-1.58933	0.145788	0.703381	-4.57122
CRYM	-1.7751	0.238102	-1.58898	0.145868	0.703381	-4.57163
WNT4	-2.01319	3.2715	-1.58857	0.14596	0.703381	-4.57211
HGH1	-0.53993	4.98301	-1.5884	0.145998	0.703381	-4.5723
ANKRD27	-0.46609	3.73538	-1.58832	0.146016	0.703381	-4.5724
ARFGEF2	-0.64597	4.8372	-1.5883	0.146019	0.703381	-4.57242
RHPN1	-1.53661	4.67602	-1.58804	0.146078	0.703418	-4.57272
BCL2L2	-0.69875	5.56237	-1.58674	0.146372	0.703477	-4.57424
SWI5	-0.71368	4.96083	-1.58546	0.146661	0.703477	-4.57574
HPSE	-0.9631	3.13098	-1.58534	0.146689	0.703477	-4.57588
PCDH11Y	-1.06108	-6.95194	-1.33893	0.268266	0.781306	-4.57624
HIATL1	-0.46821	6.14806	-1.58498	0.146772	0.703477	-4.5763
VPS28	-0.54557	6.88285	-1.5845	0.146879	0.703477	-4.57686
IL20RA	-2.62324	2.85323	-1.58436	0.146912	0.703477	-4.57703
ARC	-2.08236	0.033377	-1.5843	0.146925	0.703477	-4.57709
NCBP1	-0.44031	4.64103	-1.58427	0.146932	0.703477	-4.57713
VEGFA	-0.79072	5.67335	-1.58409	0.146972	0.703477	-4.57734
DPM1	-0.53899	6.39284	-1.5831	0.147197	0.703477	-4.57849
RPGRIP1L	-0.66573	1.18885	-1.58305	0.147208	0.703477	-4.57855
OGFOD3	-0.60534	4.27816	-1.58277	0.147273	0.703477	-4.57888
KCNG2	-1.02848	-2.07371	-1.55895	0.156799	0.710897	-4.57956
SLC39A7	-0.5834	7.60116	-1.58218	0.147406	0.703477	-4.57957
EIF4A3	-0.48518	5.67293	-1.58216	0.147412	0.703477	-4.5796
RPRD1B	-0.67763	4.67046	-1.58208	0.14743	0.703477	-4.57969
PDE12	-0.53688	3.54502	-1.58158	0.147543	0.703477	-4.58027
ANG	-1.27262	4.95748	-1.58134	0.147598	0.703477	-4.58055
RBM47	-0.70454	5.05471	-1.58102	0.147672	0.703477	-4.58093
NET1	-1.11786	6.61362	-1.58097	0.147683	0.703477	-4.58099
PCDHB11	-1.56452	1.36478	-1.58081	0.147719	0.703477	-4.58117
TRIB1	-0.97642	5.81692	-1.58079	0.147724	0.703477	-4.5812
S100A6	-1.53999	11.6199	-1.58059	0.14777	0.703477	-4.58143
TSN	-0.46426	5.89069	-1.58053	0.147784	0.703477	-4.5815
SLK	-0.76812	5.40174	-1.58021	0.147857	0.703477	-4.58187
RP1	-2.05593	-4.09996	-1.52185	0.170795	0.717672	-4.58223
RAB21	-0.47679	3.8528	-1.57944	0.148031	0.703524	-4.58276
SEC16A	-0.45072	5.57687	-1.57932	0.148058	0.703524	-4.5829
DEFA6	-1.3578	-1.7554	-1.28242	0.319117	0.814124	-4.58324
ADAM18	-1.3578	-4.7832	-1.28242	0.319117	0.814124	-4.58324
TRIM40	-4.5201	-1.92479	-1.34639	0.246559	0.771439	-4.58337
GTPBP4	-0.70457	4.75493	-1.57874	0.148192	0.703524	-4.58359
RFX6	-2.92627	0.707042	-1.57865	0.148212	0.703524	-4.58369
FBXL16	-2.03844	2.43378	-1.57857	0.14823	0.703524	-4.58378
ENKUR	-1.02195	-0.19623	-1.57823	0.148309	0.703592	-4.58418
DDAH1	-0.67993	5.1567	-1.57765	0.14844	0.703592	-4.58485
POLR3G	-0.90884	1.19697	-1.57765	0.148441	0.703592	-4.58485
OTOP2	-1.59571	-4.13668	-1.32551	0.272186	0.783378	-4.58491
TBR1	-1.93565	-4.68574	-1.44157	0.207031	0.746765	-4.58512
CISD1	-0.7669	4.647	-1.57739	0.1485	0.703592	-4.58516
RPE	-0.85658	5.11755	-1.57727	0.148529	0.703592	-4.5853
SLC37A3	-0.49524	3.57574	-1.57712	0.148562	0.703592	-4.58547
PCDHB6	-1.06742	0.587057	-1.57711	0.148564	0.703592	-4.58548
HOXA11	-2.24084	-2.66494	-1.55275	0.158259	0.711475	-4.58649
UBE2W	-0.46704	3.66739	-1.57513	0.149018	0.703994	-4.58779
FAM84A	-1.00398	2.24744	-1.57494	0.149064	0.703994	-4.58802
ARHGAP12	-0.55168	5.06524	-1.57458	0.149145	0.703994	-4.58843
ABCC1	-0.63257	5.45804	-1.57387	0.14931	0.703994	-4.58926
MPHOSPH6	-0.54789	4.68276	-1.57375	0.149335	0.703994	-4.58939
PPP1R15B	-0.4717	5.67875	-1.57345	0.149406	0.703994	-4.58975
SCG3	-3.32629	3.72484	-1.57343	0.14941	0.703994	-4.58977
MRPL9	-0.47847	6.08182	-1.57328	0.149444	0.703994	-4.58994
NUCB2	-0.81784	4.39106	-1.57317	0.149469	0.703994	-4.59007
RSL1D1	-0.51639	6.23532	-1.5731	0.149487	0.703994	-4.59016
GEMIN5	-0.60106	3.9213	-1.57282	0.149552	0.703994	-4.59049
SERPINB3	-3.65905	2.14931	-1.45641	0.194132	0.734671	-4.59075
STX17	-0.4929	3.38952	-1.57241	0.149644	0.703994	-4.59095
USP54	-0.89679	3.64877	-1.57215	0.149705	0.703994	-4.59126
ENSG00000183889	-1.4534	-1.95247	-1.57188	0.149768	0.703994	-4.59158
ASCC3	-0.55913	3.63122	-1.5716	0.149832	0.703994	-4.5919
HSPBP1	-0.73026	5.91051	-1.57093	0.149986	0.703994	-4.59268
C14orf79	-0.80632	3.18398	-1.57083	0.15001	0.703994	-4.5928
TMBIM6	-0.42329	8.70939	-1.57064	0.150054	0.703994	-4.59302
CIPC	-0.54383	4.20727	-1.5706	0.150063	0.703994	-4.59307
PRDX2	-0.65912	7.4728	-1.56972	0.150267	0.703994	-4.59409
PIP5K1B	-1.21307	2.15845	-1.56949	0.150319	0.703994	-4.59435
SLX4IP	-0.56853	2.56445	-1.56941	0.150338	0.703994	-4.59445
FAM104A	-0.54944	4.26681	-1.56923	0.150381	0.703994	-4.59466
BAHCC1	-0.69674	2.71138	-1.56884	0.150472	0.703994	-4.59512
CFAP20	-0.4695	5.16394	-1.56855	0.150538	0.703994	-4.59545
HRH3	-2.87088	-3.63549	-1.4797	0.188034	0.729478	-4.59556
SNX14	-0.46712	4.94756	-1.56826	0.150606	0.703994	-4.59579
COG1	-0.92764	4.90055	-1.56811	0.15064	0.703994	-4.59596
CHCHD4	-0.55127	4.20557	-1.56691	0.150918	0.704715	-4.59735
CAPN8	-3.45578	2.9258	-1.56688	0.150924	0.704715	-4.59738
PDZD8	-0.74147	4.08283	-1.56679	0.150947	0.704715	-4.5975
SAMD13	-1.10956	1.45432	-1.56656	0.150999	0.704776	-4.59776
PARD3	-0.86535	4.70411	-1.56576	0.151185	0.70486	-4.59869
ANKRD17	-0.52597	4.80213	-1.56575	0.151188	0.70486	-4.5987
SUV39H2	-0.73817	2.56202	-1.56564	0.151215	0.70486	-4.59883
C1orf43	-0.46235	7.65745	-1.56553	0.15124	0.70486	-4.59896
NME7	-0.69726	2.89655	-1.56539	0.151273	0.70486	-4.59912
ALDH7A1	-0.64837	4.31821	-1.565	0.151362	0.70486	-4.59957
PPT2-EGFL8	-0.58434	-0.39087	-1.56383	0.151635	0.705417	-4.60093
ANKRD39	-0.57253	2.62106	-1.56347	0.151721	0.705527	-4.60135
B3GNT5	-1.60761	3.16278	-1.56334	0.151749	0.705527	-4.60149
SGK2	-1.27569	2.196	-1.56282	0.151871	0.705527	-4.6021
SNX31	-1.32613	-3.06326	-1.56264	0.151913	0.705527	-4.60231
YME1L1	-0.44868	6.02634	-1.56161	0.152155	0.70601	-4.60351
HSPA13	-0.73096	4.79922	-1.56087	0.152328	0.70601	-4.60436
GRHL1	-1.48582	1.99479	-1.56072	0.152362	0.70601	-4.60453
CBWD7	-1.03619	-0.52835	-1.56068	0.152372	0.70601	-4.60458
DYNLRB1	-0.55282	7.06488	-1.56039	0.15244	0.70601	-4.60492
PYY	-1.25591	-1.37162	-1.56031	0.152458	0.70601	-4.60501
BBS1	-0.55974	0.635434	-1.56017	0.152492	0.70601	-4.60518
ATP6V1G1	-0.56511	8.23094	-1.55917	0.152726	0.7063	-4.60633
SFXN4	-0.56656	4.95623	-1.55735	0.153154	0.707473	-4.60844
GTF2IRD1	-0.98572	3.66781	-1.55581	0.153517	0.707811	-4.61022
PSMB1	-0.41035	7.60088	-1.55554	0.153582	0.707811	-4.61054
TMPRSS12	-1.64861	-4.71634	-1.49472	0.17758	0.72161	-4.61073
PCDHGA2	-1.0012	0.02922	-1.55529	0.153641	0.707811	-4.61083
EPS8L2	-1.42518	5.65362	-1.55498	0.153714	0.707811	-4.61119
TEKT1	-1.38223	-3.44947	-1.41223	0.215044	0.748682	-4.61136
RPS26	-1.08535	7.51821	-1.55461	0.153802	0.707811	-4.61162
HIST1H3D	-1.63866	1.44052	-1.55456	0.153813	0.707811	-4.61167
CCDC150	-1.04895	-1.07468	-1.55426	0.153884	0.707811	-4.61202
TBX15	-2.97146	-0.07416	-1.55374	0.154007	0.707811	-4.61262
RNASE4	-1.26703	1.93185	-1.55371	0.154013	0.707811	-4.61265
TTC5	-0.64728	2.54346	-1.5536	0.15404	0.707811	-4.61278
MTERF3	-0.50427	4.88428	-1.55353	0.154057	0.707811	-4.61286
ZFAND2A	-0.57887	4.75447	-1.55334	0.1541	0.707811	-4.61308
FAM47E-STBD1	-1.28366	1.2718	-1.55329	0.154113	0.707811	-4.61314
CTTN	-0.72607	6.96444	-1.55239	0.154327	0.707841	-4.61418
RALGAPA1	-0.67452	2.40546	-1.55229	0.154349	0.707841	-4.61429
SH3BGRL2	-1.00766	5.08244	-1.55229	0.15435	0.707841	-4.6143
CKS1B	-1.00604	4.25576	-1.55229	0.154351	0.707841	-4.6143
SYT13	-2.91745	3.87345	-1.5509	0.154679	0.708427	-4.6159
SEC24A	-0.56099	4.14172	-1.55064	0.154742	0.708427	-4.61621
ESPN	-2.17311	1.93461	-1.55062	0.154746	0.708427	-4.61622
SHROOM3	-0.79133	4.56852	-1.55023	0.15484	0.70867	-4.61668
RGL3	-0.75121	4.18119	-1.54998	0.154899	0.708703	-4.61697
CDR1	-1.59793	-3.32841	-1.36418	0.241351	0.767772	-4.6178
ACBD7	-1.0404	-0.6872	-1.5488	0.155179	0.709295	-4.61833
WSB2	-0.68923	5.95183	-1.54868	0.155208	0.709295	-4.61847
TBPL2	-0.90111	-4.82707	-1.40315	0.217581	0.749812	-4.61945
OCLM	-1.03274	0.04525	-1.54756	0.155475	0.709636	-4.61976
NELFCD	-0.48583	5.29752	-1.54685	0.155645	0.709676	-4.62058
NDUFB1	-0.45952	5.78834	-1.54647	0.155736	0.709676	-4.62102
TTC19	-0.53174	4.8352	-1.54639	0.155754	0.709676	-4.62111
MRPL50	-0.45956	4.71342	-1.54549	0.15597	0.710059	-4.62215
ATRAID	-0.45304	7.17238	-1.54539	0.155993	0.710059	-4.62226
RBMXL2	-1.32168	-4.08831	-1.30477	0.24693	0.772111	-4.62297
CACNA1A	-2.29605	1.03761	-1.54466	0.156168	0.710099	-4.62311
PSMG1	-0.52619	4.62884	-1.54466	0.156169	0.710099	-4.62311
INSC	-2.21761	0.082197	-1.54456	0.156191	0.710099	-4.62322
ACSS2	-0.77358	4.75664	-1.5445	0.156208	0.710099	-4.6233
PRMT1	-0.44376	6.43754	-1.5434	0.15647	0.710628	-4.62455
EPB41L1	-1.18735	5.25433	-1.5431	0.156543	0.710628	-4.62491
KIAA0586	-0.61895	2.47942	-1.54251	0.156685	0.710897	-4.62559
ZNF57	-0.761	2.70684	-1.5424	0.156711	0.710897	-4.62571
KRTAP5-1	-1.58497	0.179879	-1.54215	0.156771	0.710897	-4.626
CES5A	-3.18049	-2.76696	-1.3953	0.219797	0.75054	-4.62642
AQR	-0.46401	3.67869	-1.54161	0.1569	0.710897	-4.62662
CYP24A1	-1.95708	-2.19246	-1.47919	0.181573	0.725403	-4.62694
POLR2I	-0.59854	5.44521	-1.54127	0.156982	0.710897	-4.62701
MTHFS	-0.71265	3.44775	-1.54124	0.156989	0.710897	-4.62704
PLA2G4F	-2.33891	-0.77786	-1.54073	0.157113	0.711026	-4.62764
CYTH2	-0.64646	5.01915	-1.54063	0.157136	0.711026	-4.62775
DONSON	-0.52819	3.33687	-1.54046	0.157179	0.711026	-4.62795
DROSHA	-0.47833	4.39164	-1.54029	0.157218	0.711026	-4.62814
SOX1	-1.59023	-4.55377	-1.28369	0.265793	0.781205	-4.62866
DNAH10OS	-0.89411	0.491968	-1.53983	0.15733	0.711026	-4.62867
MVK	-0.64759	3.32007	-1.53968	0.157365	0.711026	-4.62884
GRM4	-2.42174	-1.62556	-1.53932	0.157452	0.711026	-4.62926
CTAGE9	-0.91597	-3.63664	-1.51425	0.167603	0.716626	-4.62926
IFNE	-2.34097	0.377448	-1.47671	0.182216	0.725413	-4.62952
ITGA3	-1.11404	6.06692	-1.53893	0.157548	0.711026	-4.62971
BRMS1L	-0.55742	2.74291	-1.53883	0.15757	0.711026	-4.62982
NT5C2	-0.70402	4.53883	-1.53868	0.157608	0.711026	-4.63
SLC24A5	-1.54483	-5.36707	-1.34877	0.245855	0.771129	-4.63016
SLC35B1	-0.60661	4.63763	-1.53831	0.157697	0.711026	-4.63042
MCU	-0.91351	4.86971	-1.538	0.15777	0.711026	-4.63077
TAS2R5	-0.69214	0.730157	-1.53798	0.157776	0.711026	-4.6308
UBE2F-SCLY	-0.67367	-4.08565	-1.49615	0.172163	0.717955	-4.63086
LYRM2	-0.60133	3.64092	-1.53783	0.157812	0.711026	-4.63097
CDKN2AIPNL	-0.69565	5.01065	-1.53698	0.158017	0.711276	-4.63195
RSPH3	-0.83948	3.32074	-1.53669	0.158089	0.711324	-4.63229
TBC1D3D	-2.30543	-3.21912	-1.25164	0.29486	0.801335	-4.63266
NCKIPSD	-0.61939	4.87014	-1.53626	0.158192	0.711475	-4.63277
CIAPIN1	-0.39804	5.2864	-1.53553	0.15837	0.711475	-4.63362
PHYH	-0.63386	4.983	-1.53545	0.158388	0.711475	-4.63371
LRP8	-0.83465	1.66787	-1.5353	0.158424	0.711475	-4.63388
LRRC1	-0.94569	3.7314	-1.53527	0.158432	0.711475	-4.63392
MESDC2	-0.43157	4.82496	-1.53383	0.158783	0.711969	-4.63558
TERF1	-0.48505	3.05079	-1.53339	0.158888	0.711969	-4.63607
ANAPC7	-0.44683	4.62856	-1.53327	0.158919	0.711969	-4.63622
FOXL1	-2.82138	2.5297	-1.53306	0.158968	0.711969	-4.63645
AL008723.1	-0.88474	-1.95442	-1.27271	0.269305	0.782148	-4.63655
ZNRF1	-0.94565	3.14233	-1.53245	0.159119	0.71208	-4.63716
TRIM2	-1.04402	4.25685	-1.53228	0.15916	0.71208	-4.63735
SCRT1	-1.55372	-2.18072	-1.53201	0.159225	0.71208	-4.63766
KNCN	-1.2421	-4.39616	-1.17314	0.352954	0.835287	-4.63915
CA13	-1.02818	2.01646	-1.53054	0.159583	0.712984	-4.63934
USP26	-1.24087	-5.42561	-1.17199	0.353333	0.835287	-4.63975
CFAP74	-1.24491	-3.61561	-1.52988	0.159746	0.713366	-4.64011
NIP7	-0.52852	4.8109	-1.52935	0.159875	0.713769	-4.64072
[truncated: 7,761 more rows]
