# Supplementary material for: Identification of DDX31 as a Potential Oncogene of Invasive Metastasis and Proliferation in PDAC
Source: Front Cell Dev Biol. 2022 Feb 14;10:762372. doi: 10.3389/fcell.2022.762372 (PMC8883474; doi:10.3389/fcell.2022.762372)
Supplement: Supplementary file 15 [file Table7.XLS]

## Sheet: Sheet1
row.names(tT)	logFC	AveExpr	t	P.Value	adj.P.Val	B
LEMD1	-4.46644	4.13132	-5.68407	1.95e-05	0.355964	1.97914
MYOC	2.57845	2.57991	5.50547	2.86e-05	0.355964	1.71776
ECEL1P2	-2.17139	1.48569	-5.32637	4.21e-05	0.355964	1.45007
FAM83A	-4.83723	4.17548	-5.02115	8.19e-05	0.435467	0.981509
PPP1R14D	-4.31137	4.18409	-4.66223	0.000181263	0.435467	0.412028
KLK7	-5.63728	5.76039	-4.55429	0.000230614	0.435467	0.237222
GYS2	1.22467	1.27083	4.55306	0.000231248	0.435467	0.235221
CSN1S1	2.68234	1.44117	4.43551	0.000300837	0.435467	0.0431671
GLYAT	2.02863	1.11431	4.40183	0.000324435	0.435467	-0.0121587
MYEOV	-3.98842	6.3556	-4.35236	0.000362536	0.435467	-0.0936671
ABCA12	-3.96293	3.57659	-4.29929	0.000408449	0.435467	-0.181398
C11orf86	-2.91493	2.26515	-4.28839	0.000418583	0.435467	-0.199455
EPS8L1	-3.06232	7.87094	-4.25855	0.000447638	0.435467	-0.248944
CEACAM6	-5.16995	10.9302	-4.16144	0.000557027	0.435467	-0.410601
SDR16C5	-4.64532	6.0157	-4.16123	0.000557288	0.435467	-0.410949
AIM1L	-3.96536	4.72685	-4.15244	0.000568432	0.435467	-0.425621
FA2H	-2.40581	6.50587	-4.14699	0.000575451	0.435467	-0.434718
B3GNT6	-3.15428	3.61321	-4.13626	0.000589545	0.435467	-0.452659
HHLA2	-2.64509	7.60745	-4.09684	0.000644321	0.435467	-0.518605
C12orf36	-4.66788	5.36442	-4.08136	0.000667197	0.435467	-0.544528
MAPK8IP1	0.947884	7.5434	4.07454	0.000677545	0.435467	-0.555968
DPCR1	-2.1801	1.54855	-4.06558	0.000691376	0.435467	-0.570994
CGN	-1.95454	9.6176	-4.05785	0.000703536	0.435467	-0.583963
SRMS	-2.79736	4.74233	-4.05341	0.000710608	0.435467	-0.591404
TMEM105	-2.79589	2.38498	-4.04413	0.000725641	0.435467	-0.606984
GPR110	-3.84337	6.14888	-4.03215	0.000745524	0.435467	-0.627108
TMPRSS4	-5.17023	8.58195	-4.01147	0.000781115	0.435467	-0.661848
FLJ23867	-2.02249	8.75174	-4.01073	0.000782425	0.435467	-0.663097
GJB3	-4.14924	6.04545	-4.0056	0.000791537	0.435467	-0.671727
BLACAT1	-3.11459	4.19519	-3.99183	0.000816516	0.435467	-0.694891
KLK8	-4.32131	3.99759	-3.97925	0.000840007	0.435467	-0.716048
RPTN	-1.96911	1.18455	-3.97667	0.000844913	0.435467	-0.720393
DQX1	-3.20155	3.13658	-3.97176	0.00085434	0.435467	-0.728673
GPR87	-4.5118	4.17788	-3.96521	0.000867041	0.435467	-0.739688
GAD1	-2.25569	4.13007	-3.96303	0.000871316	0.435467	-0.74336
LOC729966	-2.54487	5.46598	-3.95096	0.00089539	0.435467	-0.76371
FUT3	-2.17444	7.11765	-3.94865	0.000900055	0.435467	-0.767591
MTL5	-1.45853	4.62388	-3.93203	0.000934455	0.435467	-0.795614
TRIM29	-4.32585	7.29686	-3.92587	0.000947534	0.435467	-0.806002
LGALS4	-2.93031	10.4864	-3.91852	0.000963374	0.435467	-0.818396
S100A14	-2.89333	8.71902	-3.9151	0.000970851	0.435467	-0.824178
PRAP1	-4.74259	3.90972	-3.90687	0.000989047	0.435467	-0.838065
TJP3	-1.78985	7.7387	-3.89033	0.00102665	0.435467	-0.865984
TSPAN1	-3.82923	9.41287	-3.87625	0.0010598	0.435467	-0.889776
SLC2A1	-3.55801	9.15253	-3.84955	0.0011256	0.435467	-0.934894
KRT15	-3.2184	4.81352	-3.84942	0.00112595	0.435467	-0.935129
FOXA1	-2.70171	4.41282	-3.84562	0.00113564	0.435467	-0.941548
GPR115	-3.36781	4.94442	-3.83354	0.00116701	0.435467	-0.961979
RPSAP52	-2.01878	2.10008	-3.83089	0.00117402	0.435467	-0.966469
RNF128	-1.62944	9.26015	-3.81973	0.00120394	0.435467	-0.98534
C1orf116	-1.83596	9.53471	-3.817	0.00121138	0.435467	-0.989965
S100P	-5.18912	8.25762	-3.80403	0.00124734	0.435467	-1.01191
LSR	-1.59473	10.4552	-3.80146	0.00125461	0.435467	-1.01627
AMN	-2.85569	5.30936	-3.7971	0.00126701	0.435467	-1.02365
CDHR2	-4.18938	5.65918	-3.79078	0.00128518	0.435467	-1.03435
NR1I2	-3.90102	4.60322	-3.78244	0.00130959	0.435467	-1.04847
LIPM	-1.84938	3.23714	-3.7766	0.00132695	0.435467	-1.05837
RHPN2	-2.01288	8.52885	-3.7764	0.00132757	0.435467	-1.05872
RAB25	-1.51585	9.31929	-3.77464	0.00133283	0.435467	-1.06169
NRG2	1.45294	4.3481	3.75046	0.00140754	0.435467	-1.10267
SPDEF	-3.80223	5.0709	-3.74924	0.00141143	0.435467	-1.10474
OTOG	-1.07549	0.637744	-3.74601	0.00142173	0.435467	-1.11021
PADI1	-4.38744	4.50737	-3.73821	0.00144695	0.435467	-1.12343
WFDC2	-2.89588	8.26959	-3.73496	0.0014576	0.435467	-1.12895
ABHD17C	-2.28537	8.14367	-3.73474	0.00145831	0.435467	-1.12931
PRSS22	-2.18072	7.18604	-3.72208	0.00150053	0.435467	-1.15078
FER1L4	-2.68597	4.72629	-3.71615	0.00152074	0.435467	-1.16085
FAM83A-AS1	-1.94691	1.13195	-3.71554	0.00152282	0.435467	-1.16187
CBLC	-2.13595	7.3525	-3.71459	0.0015261	0.435467	-1.16349
CAPN8	-3.6092	6.72193	-3.70566	0.00155714	0.435467	-1.17864
FAM150A	-2.1368	3.0364	-3.70157	0.00157153	0.435467	-1.18557
SKIDA1	1.00472	3.90798	3.70014	0.00157662	0.435467	-1.18801
GJB5	-3.03997	4.56723	-3.69862	0.00158204	0.435467	-1.19059
PLA2G2F	-1.71548	1.15774	-3.6958	0.00159211	0.435467	-1.19537
MUC4	-4.32268	5.53994	-3.69563	0.00159271	0.435467	-1.19565
LOC284798	-1.14431	1.27216	-3.69119	0.00160874	0.435467	-1.20319
MUC13	-3.43339	8.79508	-3.68167	0.00164363	0.435467	-1.21935
ABCA13	-2.08226	4.22167	-3.6772	0.00166024	0.435467	-1.22692
LOC100507391	-1.00768	0.703841	-3.67658	0.00166259	0.435467	-1.22799
PITX1	-4.61463	4.48651	-3.67655	0.00166267	0.435467	-1.22802
PANX2	-1.65467	4.0849	-3.67397	0.00167238	0.435467	-1.23241
GABRP	-3.34618	6.98797	-3.67082	0.00168428	0.435467	-1.23775
GPR150	1.23622	2.29949	3.66849	0.00169315	0.435467	-1.24171
COL17A1	-4.99584	7.61161	-3.66242	0.00171648	0.435467	-1.25202
ESRP2	-0.85911	8.47101	-3.6617	0.00171925	0.435467	-1.25324
GPRC5A	-3.74026	9.4663	-3.6606	0.00172353	0.435467	-1.25511
LOC101927630	-1.9948	2.89577	-3.65819	0.00173288	0.435467	-1.25919
KLK6	-4.84146	5.81975	-3.65788	0.00173413	0.435467	-1.25973
TNS4	-4.92347	5.93379	-3.65151	0.00175917	0.435467	-1.27054
LETM2	-1.77309	5.1629	-3.64469	0.00178638	0.435467	-1.28211
SERPINB3	-4.21223	3.28161	-3.64345	0.00179138	0.435467	-1.28421
LAD1	-1.76651	10.0362	-3.64296	0.00179335	0.435467	-1.28504
LLGL2	-1.15421	9.91453	-3.63976	0.00180634	0.435467	-1.29048
GJB4	-3.54542	5.1945	-3.6345	0.00182787	0.435467	-1.29942
TUFT1	-1.55633	8.49814	-3.63372	0.00183109	0.435467	-1.30075
KLK10	-4.60594	6.94494	-3.6283	0.00185356	0.435467	-1.30994
FRMPD1	1.9231	2.30846	3.62732	0.00185763	0.435467	-1.3116
EPS8L3	-3.71026	6.59493	-3.62135	0.0018828	0.435467	-1.32175
C1orf106	-2.1936	9.29818	-3.62012	0.00188799	0.435467	-1.32383
TTC22	-1.4257	6.34552	-3.61875	0.00189385	0.435467	-1.32617
XDH	-3.34651	6.38537	-3.6145	0.00191205	0.435467	-1.33338
SERPINB5	-5.51905	6.64179	-3.60626	0.00194782	0.435467	-1.34737
WTAPP1	-3.91815	6.66728	-3.60328	0.00196094	0.435467	-1.35243
BIRC7	-2.50073	3.71219	-3.59062	0.0020176	0.435467	-1.37393
DUOX1	-2.47166	5.0386	-3.58749	0.00203183	0.435467	-1.37924
HNRNPA1P33	-2.35506	3.93669	-3.5864	0.00203684	0.435467	-1.3811
MISP	-3.61687	7.29903	-3.57581	0.00208596	0.435467	-1.39909
MMP1	-3.78493	8.63109	-3.57474	0.00209097	0.435467	-1.40091
HAPLN1	-2.97939	3.01824	-3.57117	0.00210782	0.435467	-1.40697
CREG2	-2.82589	3.35568	-3.57002	0.00211327	0.435467	-1.40892
SALL4	-2.09323	4.22408	-3.56848	0.00212061	0.435467	-1.41154
GALNT5	-3.34776	7.37673	-3.56735	0.002126	0.435467	-1.41345
VIPR2	2.19512	5.78023	3.56723	0.0021266	0.435467	-1.41367
CYP24A1	-2.84936	2.16391	-3.56715	0.00212696	0.435467	-1.4138
RNF224	-1.48865	1.41437	-3.56634	0.00213086	0.435467	-1.41518
RNF183	-2.55981	3.36218	-3.56151	0.0021541	0.435467	-1.42337
SLC6A20	-2.03634	7.6088	-3.55655	0.00217825	0.435467	-1.4318
ZNF648	-0.858496	0.687744	-3.55406	0.00219049	0.435467	-1.43603
LOC100129940	-1.7385	2.21478	-3.55043	0.00220844	0.435467	-1.4422
GCNT3	-3.8792	8.63856	-3.5434	0.00224361	0.435467	-1.45414
LAMB3	-3.38925	10.006	-3.54035	0.00225902	0.435467	-1.45931
DIRAS1	1.01981	6.19173	3.53568	0.00228285	0.435467	-1.46725
MYRIP	1.92348	5.8649	3.53358	0.0022937	0.435467	-1.47083
TM4SF5	-3.05471	5.35268	-3.53315	0.0022959	0.435467	-1.47155
PSMA8	1.08138	0.957682	3.53185	0.00230259	0.435467	-1.47375
GUCY1B2	-2.25975	2.34687	-3.529	0.00231738	0.435467	-1.47859
MAL2	-2.37146	11.1386	-3.52764	0.00232447	0.435467	-1.4809
OVOL1	-2.18781	4.87078	-3.52377	0.00234481	0.435467	-1.48749
KRT16	-4.66762	5.33523	-3.52125	0.00235808	0.435467	-1.49176
PSAPL1	-2.37347	2.18215	-3.51244	0.00240524	0.435467	-1.50673
LMO7	-2.15853	10.6027	-3.50788	0.00242997	0.435467	-1.51447
SLC7A2	1.49586	9.82917	3.50525	0.00244436	0.435467	-1.51893
IGFL2	-4.28451	6.31768	-3.49889	0.00247952	0.435467	-1.52974
HKDC1	-1.91765	8.16701	-3.49815	0.00248364	0.435467	-1.53099
CEACAM5	-5.91808	7.62998	-3.49623	0.00249439	0.435467	-1.53426
TMEM45B	-3.2468	7.04131	-3.49478	0.00250254	0.435467	-1.53673
LIPH	-2.3617	8.23173	-3.49391	0.00250742	0.435467	-1.5382
CTSE	-3.71371	11.0262	-3.49227	0.00251667	0.435467	-1.54099
SDC1	-2.31769	10.151	-3.49	0.00252952	0.435467	-1.54484
BCMO1	-2.85339	4.17024	-3.48518	0.00255704	0.435467	-1.55303
KLB	3.41198	5.44435	3.48425	0.00256235	0.435467	-1.5546
IRX5	-2.25226	2.8245	-3.4841	0.00256322	0.435467	-1.55486
LOC399715	-1.42989	2.32262	-3.4818	0.00257649	0.435467	-1.55877
TMC4	-1.17681	9.20956	-3.47425	0.00262053	0.435467	-1.57159
RTP2	-0.875489	0.437744	-3.4732	0.00262669	0.435467	-1.57337
PTPRR	-3.00838	5.60582	-3.45781	0.00271897	0.435467	-1.59951
CTAGE8	-1.51073	3.90165	-3.45586	0.0027309	0.435467	-1.60283
TBX6	-1.40121	4.71555	-3.45487	0.00273697	0.435467	-1.60451
SH2D3A	-1.46531	7.67009	-3.45244	0.00275193	0.435467	-1.60863
HRASLS2	-3.59633	4.23829	-3.44986	0.00276787	0.435467	-1.61301
LAMC2	-3.77842	10.9888	-3.44847	0.00277651	0.435467	-1.61537
SERPINB4	-3.34666	2.69476	-3.44771	0.00278127	0.435467	-1.61666
EVPL	-2.07021	7.29202	-3.44688	0.00278644	0.435467	-1.61807
RASAL1	-2.02601	6.05665	-3.44501	0.00279811	0.435467	-1.62124
PKP3	-1.71508	8.84158	-3.43387	0.00286886	0.435467	-1.64015
CYP4F3	-3.07233	4.45596	-3.43363	0.00287039	0.435467	-1.64055
SDK1	0.920028	7.66347	3.43282	0.00287564	0.435467	-1.64194
LOC389602	-2.05259	1.89634	-3.43223	0.00287943	0.435467	-1.64293
ESPN	-2.74444	4.49852	-3.43046	0.00289086	0.435467	-1.64594
MST1R	-2.34389	7.50732	-3.43004	0.00289361	0.435467	-1.64666
PVRL4	-2.48815	7.48872	-3.42504	0.00292618	0.435467	-1.65514
CDH1	-1.31345	11.4954	-3.42023	0.00295791	0.435467	-1.66331
UNC93A	-2.02854	1.11427	-3.41088	0.0030205	0.435467	-1.67917
ASAH2B	-1.07731	1.39715	-3.40827	0.00303823	0.435467	-1.68361
BAIAP2L1	-1.51105	9.20324	-3.40582	0.00305492	0.435467	-1.68776
ERBB3	-1.33483	10.5376	-3.40367	0.00306968	0.435467	-1.69141
RAPGEFL1	-1.58125	7.12895	-3.40116	0.00308697	0.435467	-1.69567
BCL2L15	-1.99244	8.46418	-3.39675	0.00311755	0.435467	-1.70314
KCNK1	-2.17918	8.17748	-3.39627	0.00312095	0.435467	-1.70397
CRYAA	-0.816993	0.408496	-3.39546	0.00312658	0.435467	-1.70533
LINC01232	-1.29334	1.32216	-3.38799	0.00317928	0.435467	-1.71801
RNASET2	-0.975623	10.762	-3.38789	0.00317998	0.435467	-1.71817
KRT19	-3.13937	11.3643	-3.38508	0.00320007	0.435467	-1.72295
KRT78	-1.79858	0.999292	-3.38202	0.00322204	0.435467	-1.72814
BEAN1	-2.73882	4.75785	-3.37996	0.00323693	0.435467	-1.73163
IGF2BP1	-2.53204	2.26602	-3.37786	0.00325216	0.435467	-1.73519
SPRR3	-3.65694	2.57359	-3.37774	0.00325306	0.435467	-1.7354
GRHL1	-1.44902	6.61659	-3.37324	0.00328593	0.435467	-1.74302
SLC15A1	-1.89122	6.67584	-3.37075	0.0033043	0.435467	-1.74725
CLDN4	-1.87988	10.8148	-3.3639	0.00335531	0.435467	-1.75887
ANKS4B	-2.59421	5.37596	-3.36357	0.0033578	0.435467	-1.75943
AOX1	1.7197	10.2514	3.36152	0.00337322	0.435467	-1.76291
PI3	-4.04221	5.6828	-3.36057	0.00338038	0.435467	-1.76452
SLC7A11	-1.53243	7.26985	-3.35098	0.00345364	0.435467	-1.78078
DSG2	-1.52795	11.2482	-3.34958	0.00346446	0.435467	-1.78315
DRD4	-1.80707	2.4642	-3.34911	0.00346808	0.435467	-1.78394
CST1	-4.94323	7.33327	-3.34417	0.00350661	0.435467	-1.79233
CYP26A1	-3.11819	3.15166	-3.3392	0.00354572	0.435467	-1.80074
C6orf132	-1.36032	7.86513	-3.33554	0.00357483	0.435467	-1.80694
LOC100652770	-1.53403	7.24354	-3.33547	0.00357538	0.435467	-1.80706
KLK4	-1.97628	1.96952	-3.33508	0.00357852	0.435467	-1.80773
PDZK1IP1	-1.87239	9.84436	-3.33328	0.00359296	0.435467	-1.81078
LINC01245	-1.86211	1.13106	-3.33071	0.00361362	0.435467	-1.81513
ESM1	-2.4234	7.23197	-3.32943	0.00362395	0.435467	-1.8173
LOC399815	-1.43212	2.70854	-3.32557	0.00365534	0.435467	-1.82384
ARHGAP40	-2.01294	2.29489	-3.32343	0.00367285	0.435467	-1.82747
B3GNT3	-3.27437	7.55648	-3.32328	0.00367401	0.435467	-1.82771
IGF2BP3	-2.72613	6.18435	-3.32323	0.00367446	0.435467	-1.8278
TSPAN8	-2.20636	11.6253	-3.31921	0.00370761	0.435467	-1.83462
F2RL1	-1.54914	9.47347	-3.31917	0.00370795	0.435467	-1.83469
EPHX3	-2.05526	3.84504	-3.31907	0.00370873	0.435467	-1.83485
ALDH3B2	-2.7284	4.22145	-3.31724	0.00372391	0.435467	-1.83795
BATF2	-1.14634	6.58146	-3.31683	0.00372734	0.435467	-1.83865
SMIM22	-1.46743	8.68489	-3.3119	0.00376859	0.435467	-1.847
PRSS12	-0.898796	7.54309	-3.31186	0.00376892	0.435467	-1.84707
LINC00673	-1.87333	7.03196	-3.31139	0.00377283	0.435467	-1.84785
FBP1	-1.15773	9.03838	-3.30665	0.003813	0.435467	-1.85589
LYPD3	-2.45989	5.2709	-3.30606	0.00381799	0.435467	-1.85688
TMC5	-3.04437	9.05324	-3.30294	0.00384468	0.435467	-1.86217
SOWAHB	-1.11595	5.81359	-3.30025	0.00386778	0.435467	-1.86672
HNF4A	-1.18198	8.71466	-3.29545	0.00390938	0.435467	-1.87484
GUCY2GP	-0.9	0.55	-3.29384	0.0039235	0.435467	-1.87758
TFF1	-4.48979	7.89287	-3.29367	0.00392496	0.435467	-1.87786
SCNN1A	-1.85707	9.3691	-3.29364	0.00392525	0.435467	-1.87792
FAM83E	-3.26109	5.87347	-3.29194	0.00394011	0.435467	-1.88079
LYPLA2P2	-1.18138	1.36618	-3.2878	0.00397664	0.435467	-1.88779
CDK18	-1.00792	7.94382	-3.28723	0.00398176	0.435467	-1.88877
NPY4R	-1.47062	1.13531	-3.28587	0.00399379	0.435467	-1.89106
EPN2-IT1	-0.758496	0.579248	-3.28525	0.00399932	0.435467	-1.89211
ARHGEF16	-1.52114	7.8291	-3.28288	0.00402056	0.435467	-1.89613
CEACAM1	-2.91035	7.89376	-3.28218	0.00402681	0.435467	-1.89731
C4BPB	-2.65746	6.19193	-3.2811	0.00403651	0.435467	-1.89914
SFN	-4.32991	6.99486	-3.28079	0.0040393	0.435467	-1.89966
SH3RF2	-1.38571	6.77768	-3.28058	0.00404118	0.435467	-1.90002
SPOCD1	-2.62449	4.31833	-3.27583	0.0040842	0.435467	-1.90806
C19orf33	-3.82774	8.56508	-3.27465	0.00409493	0.435467	-1.91005
PROM2	-2.00793	8.37877	-3.27465	0.00409497	0.435467	-1.91006
PCSK4	-0.909901	4.03484	-3.27462	0.00409525	0.435467	-1.91011
MLPH	-2.14274	8.50018	-3.27441	0.00409713	0.435467	-1.91046
DEDD2	-1.2658	8.6859	-3.27253	0.0041143	0.435467	-1.91363
LOC101929679	-0.658496	0.529248	-3.27149	0.00412384	0.435467	-1.91539
SPRR1A	-2.41114	1.69626	-3.27141	0.00412463	0.435467	-1.91554
PRSS8	-1.59287	9.42947	-3.27092	0.00412906	0.435467	-1.91635
ERN2	-3.51382	6.34405	-3.26949	0.00414229	0.435467	-1.91878
IGSF9	-2.11733	5.78121	-3.26893	0.00414741	0.435467	-1.91972
AGR2	-3.18843	10.6169	-3.26656	0.00416936	0.435467	-1.92373
USP2	1.14924	5.6958	3.2648	0.00418577	0.435467	-1.92671
LAMA3	-2.84365	9.9502	-3.262	0.00421194	0.435467	-1.93145
GRTP1	-1.53514	6.40822	-3.26051	0.00422591	0.435467	-1.93396
ETV4	-1.56452	6.76013	-3.25952	0.00423527	0.435467	-1.93564
ADTRP	-2.58933	6.20346	-3.25436	0.00428422	0.435467	-1.94437
CLRN3	-3.39652	5.02812	-3.25368	0.00429072	0.435467	-1.94552
SLC7A9	-1.93735	2.63258	-3.25091	0.00431724	0.435467	-1.9502
SLC23A3	-1.80053	2.91019	-3.25032	0.00432292	0.435467	-1.9512
USH1C	-2.01382	8.377	-3.25014	0.0043246	0.435467	-1.9515
SLC24A2	-2.78404	3.87305	-3.24926	0.0043331	0.435467	-1.95299
FOXQ1	-2.54149	7.5752	-3.24874	0.00433817	0.435467	-1.95387
CNKSR1	-1.08369	6.96354	-3.24649	0.00435992	0.435467	-1.95767
ERO1L	-2.16245	10.1317	-3.24631	0.00436161	0.435467	-1.95797
C2orf54	-3.22255	4.70901	-3.24563	0.0043683	0.435467	-1.95913
IRF6	-1.42111	9.74096	-3.24498	0.00437458	0.435467	-1.96022
DDX11-AS1	-1.28216	2.55465	-3.24391	0.00438497	0.435467	-1.96203
CBFA2T3	1.37405	6.60623	3.24385	0.00438556	0.435467	-1.96213
DUOX2	-4.06039	7.93616	-3.24377	0.00438637	0.435467	-1.96227
ST14	-1.35321	11.0966	-3.24307	0.00439317	0.435467	-1.96344
OR52K2	-0.932193	0.566096	-3.24296	0.00439432	0.435467	-1.96364
MYRF	-1.43898	9.47835	-3.24065	0.00441696	0.436007	-1.96755
SLC39A11	-1.02862	9.16652	-3.23265	0.00449626	0.442115	-1.98107
RASSF7	-1.3239	8.52302	-3.22816	0.0045413	0.44482	-1.98864
HRASLS5	1.65377	6.10251	3.22119	0.00461222	0.445438	-2.00041
FGFBP1	-2.63775	3.49159	-3.21919	0.00463284	0.445438	-2.0038
SLC6A14	-4.09898	7.01806	-3.21855	0.00463937	0.445438	-2.00487
STRIP2	-2.07553	4.77895	-3.21533	0.00467268	0.445438	-2.01031
TLCD1	-1.32906	5.81506	-3.21533	0.0046727	0.445438	-2.01031
SPINT2	-1.42419	12.4555	-3.21095	0.00471835	0.445438	-2.0177
LOC101928790	1.03398	0.716993	3.21004	0.00472796	0.445438	-2.01925
FXYD3	-2.66605	9.93024	-3.2091	0.00473788	0.445438	-2.02084
GALNT3	-1.57164	9.81704	-3.2086	0.00474312	0.445438	-2.02168
SH3PXD2A-AS1	-2.73127	3.69081	-3.20841	0.00474508	0.445438	-2.02199
C6orf99	-0.922614	2.54448	-3.20613	0.00476916	0.445438	-2.02584
AQP4-AS1	0.916992	0.716993	3.20577	0.00477299	0.445438	-2.02645
PIWIL1	-1.97911	1.88024	-3.20525	0.00477853	0.445438	-2.02733
EPHA10	-1.58759	5.67914	-3.20385	0.00479343	0.445438	-2.0297
FAM83B	-2.0716	6.80204	-3.19755	0.00486094	0.447211	-2.04032
CDA	-3.39369	5.99427	-3.19704	0.00486647	0.447211	-2.04119
SLC7A11-AS1	-1.64174	3.37222	-3.19587	0.00487908	0.447211	-2.04315
MALL	-2.43102	9.07742	-3.19353	0.00490455	0.447211	-2.04711
C2orf71	1.26618	0.933089	3.1928	0.00491243	0.447211	-2.04833
LUCAT1	-2.04761	2.34669	-3.19209	0.00492018	0.447211	-2.04953
BCAS1	-3.42542	7.35327	-3.19065	0.00493591	0.447211	-2.05196
ANP32A-IT1	-1.2007	1.41734	-3.18272	0.00502355	0.451525	-2.06533
ELMO3	-1.04329	8.27173	-3.18231	0.00502811	0.451525	-2.06602
GALNT4	-1.83057	4.30802	-3.18054	0.0050479	0.451525	-2.06901
EPS8L2	-1.10293	9.51374	-3.17993	0.00505471	0.451525	-2.07003
ITGB4	-2.24415	10.1912	-3.17686	0.0050893	0.452273	-2.07522
IL36G	-0.875489	0.437744	-3.17181	0.00514657	0.452273	-2.08372
WFDC10B	-1.74512	1.13106	-3.17147	0.00515043	0.452273	-2.08429
CCK	-2.91798	2.74037	-3.17075	0.00515876	0.452273	-2.08552
MMP11	-3.88147	10.6753	-3.16966	0.00517118	0.452273	-2.08735
MUC17	-4.80243	5.48231	-3.16942	0.00517392	0.452273	-2.08775
EPHA1	-1.19649	7.10171	-3.16821	0.00518788	0.452273	-2.0898
IFI6	-2.26004	10.8986	-3.15542	0.00533694	0.458715	-2.11134
DKK1	-3.83508	5.72483	-3.15536	0.00533766	0.458715	-2.11144
LINC00260	-1.12877	1.32288	-3.15117	0.00538741	0.458715	-2.11849
FAM189A2	1.04365	4.9402	3.15018	0.00539923	0.458715	-2.12016
MUC20	-1.91705	8.04765	-3.1498	0.00540378	0.458715	-2.1208
MYH14	-1.6469	10.4264	-3.14807	0.00542453	0.458715	-2.12371
CDHR5	-2.80142	5.80608	-3.14651	0.00544334	0.458715	-2.12634
CLDN18	-4.57389	8.67315	-3.14629	0.00544597	0.458715	-2.12671
PLA2G4F	-1.64734	3.52518	-3.14516	0.00545965	0.458715	-2.12862
PARD6B	-1.62919	6.56316	-3.14509	0.00546049	0.458715	-2.12874
CALHM3	-1.94436	2.8021	-3.14061	0.00551486	0.458715	-2.13627
NKAIN4	-2.09684	2.92022	-3.13449	0.00559008	0.458715	-2.14657
CLDN7	-1.34936	9.70111	-3.13438	0.00559146	0.458715	-2.14676
FUT2	-1.83947	8.21125	-3.13345	0.00560303	0.458715	-2.14833
PPP1R13L	-1.84224	8.44596	-3.13323	0.00560568	0.458715	-2.14869
DNAH3	-2.68638	3.28742	-3.13221	0.00561838	0.458715	-2.15041
LINC01012	-1.34407	2.4137	-3.12905	0.00565778	0.458715	-2.15572
ERO1LB	1.664	10.0707	3.12747	0.00567761	0.458715	-2.15838
SNRPN	1.18842	0.926401	3.12566	0.00570041	0.458715	-2.16143
ANXA10	-3.22857	8.53001	-3.12526	0.00570539	0.458715	-2.16209
ARHGAP32	-0.84194	9.40969	-3.12515	0.00570681	0.458715	-2.16228
TMEM92	-2.65487	6.10094	-3.12401	0.0057212	0.458715	-2.1642
LOC100507472	-0.981378	0.890689	-3.12355	0.00572702	0.458715	-2.16497
FANCB	-1.54902	3.77961	-3.12312	0.00573248	0.458715	-2.1657
NMU	-3.73195	4.44987	-3.11971	0.00577595	0.458715	-2.17144
MUC3A	-2.68633	4.6992	-3.11804	0.0057973	0.458715	-2.17425
GSK3A	-1.1679	9.44637	-3.11801	0.00579767	0.458715	-2.17429
SPRR1B	-2.79719	2.03079	-3.11767	0.00580193	0.458715	-2.17485
BAIAP2L2	-2.12316	5.71476	-3.11708	0.00580957	0.458715	-2.17585
SIRT7	-1.19872	7.63611	-3.11369	0.00585322	0.458715	-2.18155
DUOXA1	-3.10728	5.16811	-3.11366	0.00585369	0.458715	-2.18161
SNTG2	2.38977	3.79013	3.1112	0.0058856	0.458715	-2.18574
MFSD9	-0.617504	7.15538	-3.10727	0.00593684	0.458715	-2.19233
GPR35	-2.79036	6.4616	-3.10698	0.00594072	0.458715	-2.19283
MYOM3	-2.45798	5.24627	-3.1018	0.00600908	0.458715	-2.20153
FAM209A	-0.890689	0.903841	-3.10155	0.00601242	0.458715	-2.20195
ADAM8	-2.57194	8.09988	-3.09924	0.00604309	0.458715	-2.20582
NQO1	-2.84943	9.9923	-3.09848	0.00605325	0.458715	-2.2071
PLIN4	3.20013	6.7474	3.09789	0.00606121	0.458715	-2.2081
SLC26A6	-0.720165	6.72858	-3.09765	0.00606439	0.458715	-2.2085
SLC35A2	-1.15582	8.65886	-3.09686	0.00607504	0.458715	-2.20983
ADAP1	-1.39674	8.31734	-3.0958	0.00608925	0.458715	-2.21161
CEACAM7	-2.37157	6.9779	-3.0945	0.00610678	0.458715	-2.2138
LMO3	1.86123	8.35666	3.09388	0.00611514	0.458715	-2.21484
VSIG2	-2.79193	7.5578	-3.0937	0.00611746	0.458715	-2.21513
SEMA4B	-1.09175	9.81309	-3.09231	0.00613636	0.458715	-2.21747
HNF4G	-1.23634	7.55695	-3.0911	0.00615279	0.458715	-2.2195
LOC440434	-1.16158	4.95954	-3.09006	0.00616683	0.458715	-2.22124
ATP6V0D2	-1.98623	3.85259	-3.08886	0.00618327	0.458715	-2.22326
FLJ36777	1.06076	3.46763	3.08773	0.00619863	0.458715	-2.22515
PDE11A	-1.37835	6.24026	-3.08565	0.00622716	0.458715	-2.22864
KPNA7	-2.40816	3.25405	-3.08549	0.00622937	0.458715	-2.22891
GP6	-1.2592	1.46179	-3.08533	0.00623157	0.458715	-2.22918
CRNDE	-1.88625	5.10204	-3.08441	0.00624427	0.458715	-2.23073
NUP62CL	-1.2728	5.18759	-3.08316	0.00626149	0.458715	-2.23282
MROH6	-2.51387	5.80874	-3.08223	0.00627435	0.458715	-2.23438
KCNN4	-3.56821	7.69901	-3.07866	0.00632395	0.458929	-2.24037
TRIM16	-2.12995	7.51578	-3.07846	0.00632667	0.458929	-2.2407
MC2R	-1.25622	1.2188	-3.0772	0.00634429	0.458929	-2.24281
TNNT1	-3.60853	3.2691	-3.07682	0.00634965	0.458929	-2.24346
AMIGO2	-1.75068	9.01829	-3.07411	0.00638777	0.45969	-2.24801
PNPLA3	-2.10526	3.25544	-3.07315	0.0064013	0.45969	-2.24962
PLXNB3	-1.36682	6.40139	-3.07221	0.00641452	0.45969	-2.25119
PMEL	-0.791874	4.9854	-3.066	0.00650295	0.462574	-2.2616
ITGA2	-2.50741	10.0208	-3.0642	0.00652884	0.462574	-2.26462
RHBDL2	-2.51587	5.99999	-3.06326	0.00654237	0.462574	-2.2662
HIST1H2BD	-2.17915	6.86413	-3.05929	0.00659979	0.462574	-2.27284
HERC2P10	0.875489	0.637744	3.05925	0.00660046	0.462574	-2.27292
TBX15	-2.94747	4.3443	-3.05803	0.00661822	0.462574	-2.27496
SLC39A4	-1.65624	7.6688	-3.05621	0.00664474	0.462574	-2.27801
ZBED2	-3.82869	3.79207	-3.05575	0.00665145	0.462574	-2.27877
HYAL4	-1.38138	1.09069	-3.0529	0.00669343	0.462574	-2.28356
SMCO2	-1.55849	2.31912	-3.04846	0.00675909	0.462574	-2.29098
SNORD94	-0.981378	0.649185	-3.04741	0.0067747	0.462574	-2.29274
ELF3	-1.78152	11.0589	-3.04686	0.006783	0.462574	-2.29367
ACSL5	-2.3923	9.69175	-3.04561	0.00680167	0.462574	-2.29576
ANXA2P3	-1.65884	2.38449	-3.04553	0.00680284	0.462574	-2.29589
RIMS1	1.61966	2.2928	3.04549	0.00680351	0.462574	-2.29597
TOX3	-1.81109	6.71934	-3.04468	0.00681563	0.462574	-2.29732
ATP1B1	-1.25924	11.8001	-3.04398	0.00682614	0.462574	-2.29849
HS6ST3	1.86918	4.51288	3.03829	0.00691206	0.462574	-2.30801
LOC100505921	0.5	0.25	3.03799	0.00691664	0.462574	-2.30851
UCHL1-AS1	0.5	0.25	3.03799	0.00691664	0.462574	-2.30851
AKAP4	-0.5	0.25	-3.03799	0.00691664	0.462574	-2.30851
CHDC2	-0.5	0.25	-3.03799	0.00691664	0.462574	-2.30851
PLS1	-1.82339	9.98989	-3.03762	0.00692232	0.462574	-2.30913
C14orf180	2.65435	3.23578	3.03662	0.00693757	0.462574	-2.31081
TUBA4B	-1.25542	1.67689	-3.03485	0.00696456	0.462574	-2.31376
ESRP1	-1.21301	9.47913	-3.03406	0.00697672	0.462574	-2.31509
STK31	-1.97628	4.04456	-3.03396	0.00697821	0.462574	-2.31525
GDF10	1.68052	5.04898	3.03273	0.00699724	0.462574	-2.31732
RPL3	0.332624	15.6154	3.03267	0.00699809	0.462574	-2.31742
TMEM249	-1.11699	1.24919	-3.03131	0.00701914	0.462574	-2.3197
KCNA10	-1.06294	0.631468	-3.03125	0.00702002	0.462574	-2.31979
LINC01207	-2.0341	5.45493	-3.02943	0.00704821	0.463228	-2.32284
JUP	-1.70074	10.7853	-3.02742	0.00707944	0.463429	-2.32621
DNAJC27-AS1	0.721214	4.16458	3.02505	0.00711628	0.463429	-2.33015
SLC16A3	-2.82267	9.32582	-3.02444	0.00712586	0.463429	-2.33118
HOXB9	-2.9972	2.86262	-3.02429	0.00712827	0.463429	-2.33143
C3orf52	-1.25054	7.10268	-3.02294	0.00714941	0.463429	-2.33369
CASC18	-1.44919	1.18309	-3.02171	0.00716884	0.463429	-2.33575
SH3D21	-2.38132	5.14996	-3.02105	0.00717913	0.463429	-2.33684
LINC00483	-3.34324	3.82417	-3.01856	0.00721866	0.464798	-2.34102
IL19	-1.40154	1.10077	-3.01416	0.00728869	0.46794	-2.34836
CNTD2	-1.39537	1.67317	-3.01287	0.00730935	0.46794	-2.35051
CTNNA2	1.92483	4.52232	3.01159	0.00733	0.46794	-2.35266
SUGCT	-2.2414	6.88931	-3.01089	0.00734124	0.46794	-2.35383
RHOD	-0.997326	8.42485	-3.00693	0.00740543	0.470667	-2.36045
TACSTD2	-1.96534	11.003	-3.00596	0.00742114	0.470667	-2.36206
KIF4B	-1.13663	0.926812	-3.00178	0.00748964	0.472851	-2.36905
SYNGR2	-0.948501	11.0202	-2.99899	0.00753557	0.472851	-2.3737
MSL3P1	-1.55503	6.06025	-2.99671	0.00757341	0.472851	-2.37751
MET	-2.01348	10.0548	-2.99635	0.00757937	0.472851	-2.37811
SMAGP	-1.58784	7.54105	-2.99566	0.00759081	0.472851	-2.37925
KIF1A	2.12958	7.71719	2.9954	0.00759519	0.472851	-2.37969
PLAUR	-2.71865	9.31971	-2.99519	0.00759872	0.472851	-2.38005
POF1B	-1.75759	9.19015	-2.99407	0.0076173	0.472851	-2.3819
WNT10A	-2.74311	5.34649	-2.99371	0.00762332	0.472851	-2.3825
AOC1	-3.51649	6.47455	-2.99013	0.00768347	0.475419	-2.38848
CAPN12	-1.55275	8.40522	-2.98746	0.00772854	0.475438	-2.39293
F11R	-1.37876	11.0057	-2.98703	0.00773593	0.475438	-2.39366
UGT1A6	-2.30934	2.77204	-2.98557	0.00776073	0.475438	-2.39609
RNU6ATAC	-0.898371	0.849185	-2.98481	0.0077736	0.475438	-2.39735
SERINC2	-1.7652	9.41952	-2.98358	0.00779462	0.475438	-2.39941
ITGA3	-2.2855	10.5945	-2.9817	0.00782683	0.475438	-2.40254
CORIN	-2.66803	6.3329	-2.98141	0.00783185	0.475438	-2.40303
IL1RN	-2.97489	7.08054	-2.9813	0.0078337	0.475438	-2.40321
TMEM184A	-0.744037	8.62047	-2.97525	0.00793819	0.476621	-2.41329
CDS1	-1.43951	8.15884	-2.97502	0.00794223	0.476621	-2.41368
HIST1H3E	-1.15793	1.71295	-2.97295	0.00797826	0.476621	-2.41712
PCDHGC5	-0.912928	1.27346	-2.97234	0.00798903	0.476621	-2.41815
FAM132A	-2.25512	3.59146	-2.9721	0.00799326	0.476621	-2.41855
HHIP	-1.48016	5.86781	-2.97153	0.00800316	0.476621	-2.41949
LCN2	-2.90232	10.6852	-2.97147	0.0080043	0.476621	-2.4196
LINC00462	-1.61293	1.64045	-2.97136	0.00800618	0.476621	-2.41978
COL10A1	-3.29345	11.0905	-2.97018	0.00802687	0.476621	-2.42174
GSDMB	-2.73988	7.63621	-2.96937	0.00804106	0.476621	-2.42308
SGPP2	-2.18022	6.85582	-2.96491	0.00812008	0.480183	-2.43052
C6orf223	-2.84961	5.54326	-2.96288	0.00815625	0.480486	-2.4339
LMTK3	-1.52549	5.4071	-2.96164	0.00817842	0.480486	-2.43597
KRT79	-1.55958	1.83602	-2.96144	0.00818203	0.480486	-2.4363
MPZL3	-1.12792	6.05735	-2.95969	0.00821335	0.481211	-2.43921
ACOT11	-1.18188	6.53378	-2.95495	0.00829891	0.485104	-2.44709
FXYD4	-1.32167	0.660837	-2.95387	0.0083186	0.485137	-2.44889
ST6GALNAC1	-2.45195	7.35747	-2.95206	0.00835163	0.485942	-2.45191
CDCP1	-1.76099	9.18059	-2.95102	0.00837072	0.485942	-2.45364
CNNM4	-1.2948	7.94779	-2.94982	0.00839268	0.485958	-2.45563
LOC102724814	-1.19737	8.09348	-2.94891	0.0084093	0.485958	-2.45714
DNAJB13	-2.07707	3.28545	-2.94205	0.00853645	0.487032	-2.46855
PI16	3.16202	6.33382	2.94045	0.00856625	0.487032	-2.4712
CD55	-2.18199	10.4468	-2.93909	0.00859184	0.487032	-2.47347
NTF4	-2.1327	1.9751	-2.93679	0.00863504	0.487032	-2.47729
SLC11A1	-2.34386	7.1477	-2.9349	0.00867082	0.487032	-2.48043
CCL24	-2.56988	3.13483	-2.93481	0.00867252	0.487032	-2.48058
MUC16	-3.79603	5.78648	-2.93468	0.00867502	0.487032	-2.4808
MKNK1	0.385466	9.34644	2.9333	0.00870117	0.487032	-2.48309
ZNF165	-1.06835	5.6479	-2.93313	0.0087045	0.487032	-2.48338
ACY1	-1.05127	2.48186	-2.93311	0.00870491	0.487032	-2.48341
SIX2	1.21928	5.45537	2.933	0.00870697	0.487032	-2.48359
EFNA3	-1.88827	5.15269	-2.93209	0.00872429	0.487032	-2.48511
FAM83H-AS1	-1.68805	5.60047	-2.93155	0.0087346	0.487032	-2.486
EHF	-1.39409	10.6083	-2.93074	0.00875002	0.487032	-2.48735
CCAT1	-1.68494	1.20097	-2.92859	0.00879121	0.487032	-2.49092
SPX	2.88437	3.99558	2.92562	0.00884834	0.487032	-2.49584
WNT7B	-2.81331	5.09571	-2.92365	0.00888643	0.487032	-2.49911
CACNA1F	-1.45087	3.12002	-2.92293	0.00890047	0.487032	-2.50031
AMZ1	-2.04074	2.95659	-2.92261	0.00890665	0.487032	-2.50084
FAM151A	-1.21165	5.20788	-2.92236	0.0089116	0.487032	-2.50126
ANXA8L1	-2.95991	4.06626	-2.92099	0.00893818	0.487032	-2.50353
PTK6	-2.3573	6.74471	-2.92079	0.00894206	0.487032	-2.50385
SLPI	-2.61664	9.74289	-2.91981	0.00896123	0.487032	-2.50548
STYK1	-2.62745	5.51568	-2.91979	0.00896166	0.487032	-2.50552
TINAG	-3.10699	3.04362	-2.91968	0.00896377	0.487032	-2.5057
LINC01226	-0.890689	0.645345	-2.91882	0.0089807	0.487032	-2.50713
SLC50A1	-0.905359	9.32975	-2.91844	0.00898811	0.487032	-2.50776
COL11A1	-3.80999	10.0146	-2.91743	0.00900803	0.487032	-2.50944
ANKRD22	-1.77581	7.59399	-2.91386	0.00907833	0.487032	-2.51536
HIST1H3B	-0.558496	0.279248	-2.91368	0.00908184	0.487032	-2.51565
TDRG1	0.558496	0.279248	2.91368	0.00908184	0.487032	-2.51565
IFI27	-2.23905	11.0028	-2.91298	0.00909577	0.487032	-2.51681
PLAC8	-2.52627	7.86215	-2.91249	0.0091055	0.487032	-2.51763
LINC00269	0.675489	0.337744	2.91144	0.0091265	0.487032	-2.51938
SLAMF9	-2.1504	2.95431	-2.91006	0.00915383	0.487032	-2.52165
SLC16A12	2.80459	6.94841	2.90997	0.00915571	0.487032	-2.52181
DLEU7	-1.96923	3.11243	-2.90895	0.00917611	0.487032	-2.5235
IL12RB2	1.77907	4.60845	2.90878	0.00917959	0.487032	-2.52379
CYP2C18	-2.77374	5.55681	-2.90818	0.00919143	0.487032	-2.52477
HSH2D	-1.23931	6.99538	-2.90619	0.00923141	0.487032	-2.52807
KRT18	-1.31851	12.4089	-2.90103	0.00933586	0.487032	-2.53663
SLC6A12	-1.46618	4.97868	-2.89873	0.00938286	0.487032	-2.54044
GDPD3	-2.24205	4.99416	-2.89864	0.0093847	0.487032	-2.54059
KLF5	-2.18687	9.1649	-2.89785	0.0094008	0.487032	-2.5419
WNT2	-3.14174	7.2632	-2.89624	0.00943377	0.487032	-2.54456
EBP	-1.09983	8.26605	-2.89599	0.00943897	0.487032	-2.54498
TMBIM1	-0.950746	12.0817	-2.89578	0.00944321	0.487032	-2.54532
XKR9	-2.59747	3.65361	-2.89473	0.00946492	0.487032	-2.54707
ADHFE1	0.934484	5.80173	2.89421	0.0094757	0.487032	-2.54793
CKMT1A	-1.60876	4.36631	-2.89364	0.00948744	0.487032	-2.54887
PTPRH	-2.00078	7.87336	-2.89351	0.00949	0.487032	-2.54908
CXCL5	-4.17077	8.44553	-2.89316	0.00949722	0.487032	-2.54966
CBWD6	-0.990846	3.58608	-2.89305	0.00949956	0.487032	-2.54984
LRRC1	-1.34704	8.41277	-2.8925	0.00951088	0.487032	-2.55075
EZR	-1.3638	11.8089	-2.89216	0.00951807	0.487032	-2.55132
FGF12	1.12108	5.42849	2.89194	0.00952253	0.487032	-2.55168
USP43	-0.979454	5.64091	-2.89045	0.0095536	0.487032	-2.55416
CDH3	-3.00531	8.24098	-2.89012	0.0095603	0.487032	-2.55469
KRTCAP3	-1.12967	7.89273	-2.89011	0.00956056	0.487032	-2.55471
CCL7	-2.28141	2.23843	-2.88777	0.00960947	0.487207	-2.55859
SERPINI1	0.451904	8.18125	2.88772	0.00961051	0.487207	-2.55867
SLC7A4	-2.21257	3.59299	-2.88643	0.00963749	0.487207	-2.5608
PLEK2	-2.10659	7.95548	-2.88627	0.00964083	0.487207	-2.56107
SOX11	-2.40685	3.12701	-2.88459	0.00967616	0.488021	-2.56385
ARHGEF5	-1.03325	6.59572	-2.88126	0.00974644	0.49059	-2.56935
CABP4	-1.99717	4.63224	-2.8799	0.00977531	0.490699	-2.5716
FAM229A	-0.957866	3.01065	-2.87934	0.0097873	0.490699	-2.57253
ALOXE3	-1.68184	1.90531	-2.87691	0.00983914	0.491518	-2.57655
SLC22A18AS	-1.86508	5.2055	-2.87523	0.0098752	0.491518	-2.57933
ADIPOQ	5.07736	5.2311	2.87482	0.00988411	0.491518	-2.58001
BCAP31	-0.686884	11.5827	-2.87436	0.00989394	0.491518	-2.58077
B3GALT5	-1.92714	6.55309	-2.87295	0.00992428	0.491518	-2.5831
HK2	-2.4838	9.15929	-2.87129	0.00996015	0.491518	-2.58584
VILL	-2.1273	8.48783	-2.87121	0.00996187	0.491518	-2.58597
ALPI	-2.20711	1.10356	-2.87058	0.00997565	0.491518	-2.58702
KRT8	-1.41685	13.4218	-2.87047	0.00997799	0.491518	-2.5872
GTF2IRD1	-1.23555	7.64926	-2.86724	0.0100483	0.4926	-2.59253
PEX5L	2.34119	4.37436	2.86642	0.0100661	0.4926	-2.59388
NBPF18P	-1.02992	0.71496	-2.86591	0.0100772	0.4926	-2.59472
IHH	-2.59281	4.11046	-2.8659	0.0100776	0.4926	-2.59475
LRRC8E	-0.956656	6.12553	-2.86273	0.0101472	0.494285	-2.59999
KCNK3	2.73498	7.7143	2.8613	0.0101787	0.494285	-2.60234
CARD14	-1.87287	4.23047	-2.861	0.0101855	0.494285	-2.60284
ABCC3	-1.71745	10.213	-2.86062	0.0101938	0.494285	-2.60346
LINC00035	-1.94875	4.37457	-2.85991	0.0102095	0.494285	-2.60464
NMUR1	0.947518	5.17533	2.85692	0.010276	0.496557	-2.60957
PVR	-1.61811	9.01803	-2.85553	0.010307	0.497106	-2.61186
TNFSF11	-2.63321	5.21622	-2.8543	0.0103346	0.497492	-2.61389
METTL11B	-1.87292	1.73646	-2.85329	0.0103574	0.497583	-2.61557
FIBCD1	-2.49961	3.31729	-2.85202	0.0103858	0.497583	-2.61765
APOBEC1	-2.75668	3.38368	-2.8516	0.0103953	0.497583	-2.61835
FAM83H	-1.29406	8.64146	-2.84835	0.010469	0.500017	-2.62371
CELSR1	-2.09649	8.04132	-2.84752	0.0104878	0.500017	-2.62507
SCEL	-4.21795	5.8552	-2.84675	0.0105053	0.500017	-2.62635
ALDOA	-1.39823	12.5363	-2.8438	0.0105728	0.500967	-2.63121
DUSP13	-1.17142	0.685712	-2.84374	0.0105742	0.500967	-2.63131
KLHL23	-0.956224	1.23661	-2.84329	0.0105845	0.500967	-2.63205
KRTCAP2	-0.50049	9.93592	-2.84237	0.0106057	0.501034	-2.63357
ECHDC3	1.24426	6.98497	2.8397	0.0106673	0.503007	-2.63797
IQGAP3	-2.24372	6.15886	-2.83873	0.0106897	0.50313	-2.63957
DUOXA2	-3.40431	5.96509	-2.83548	0.0107652	0.505209	-2.64492
HIST1H2BN	-1.33542	2.12983	-2.83381	0.0108044	0.505209	-2.64768
CD82	-1.29064	9.7114	-2.83327	0.010817	0.505209	-2.64856
ACTBL2	-2.61758	3.25296	-2.8313	0.0108632	0.505209	-2.65181
PERP	-1.4883	11.3898	-2.83121	0.0108654	0.505209	-2.65196
RTEL1	-1.14451	2.97507	-2.83094	0.0108718	0.505209	-2.6524
C1orf194	1.19431	1.29715	2.83016	0.0108901	0.505209	-2.65368
CYP4F12	-2.15746	4.74217	-2.82931	0.0109103	0.505209	-2.65509
NPR3	-2.32109	8.58753	-2.82919	0.0109131	0.505209	-2.65529
ACHE	-2.26234	5.66783	-2.82831	0.0109339	0.505248	-2.65673
QPCTL	-1.03934	6.49402	-2.82584	0.0109924	0.50703	-2.66079
HPCAL1	-0.685276	8.99576	-2.82485	0.0110161	0.5072	-2.66243
CIB1	-0.744946	11.0203	-2.82384	0.0110402	0.507388	-2.66409
IGFBP3	-3.1712	11.8295	-2.81993	0.0111341	0.510563	-2.67052
YIF1B	-2.14896	9.99602	-2.81929	0.0111495	0.510563	-2.67157
ADAMTSL5	-2.02039	4.23483	-2.81707	0.0112033	0.510778	-2.67523
TRPM4	-1.25568	8.15373	-2.81678	0.0112103	0.510778	-2.67571
OAS1	-2.00821	8.95685	-2.81617	0.0112249	0.510778	-2.6767
SLC4A11	-2.57743	4.73148	-2.81577	0.0112347	0.510778	-2.67736
DOK4	-1.33995	9.16794	-2.81358	0.0112882	0.51229	-2.68097
ALG1L2	-1.19286	2.04561	-2.81168	0.0113346	0.512303	-2.68408
PERM1	-1.84279	3.25095	-2.81094	0.0113527	0.512303	-2.68529
ADIPOQ-AS1	4.67468	4.6066	2.81073	0.011358	0.512303	-2.68565
DTNA	0.804108	7.87835	2.81027	0.0113693	0.512303	-2.6864
UGT1A10	-3.33081	4.00427	-2.80711	0.0114472	0.512373	-2.6916
CP	-2.39426	9.68207	-2.80662	0.0114593	0.512373	-2.69239
TDRD5	-1.88234	3.41179	-2.80605	0.0114734	0.512373	-2.69333
SAMD12	-1.3147	8.19931	-2.80514	0.011496	0.512373	-2.69482
STEAP2-AS1	-0.758496	0.379248	-2.80475	0.0115057	0.512373	-2.69546
LRRC15	-3.47763	6.25064	-2.80441	0.0115143	0.512373	-2.69604
CYP2S1	-2.75344	7.12688	-2.8039	0.0115269	0.512373	-2.69686
PRR15L	-1.35614	9.22967	-2.8033	0.0115418	0.512373	-2.69785
GRB7	-1.24089	7.9428	-2.80192	0.0115763	0.512373	-2.70011
RNF148	-0.933985	1.21618	-2.80135	0.0115906	0.512373	-2.70105
BSN-AS2	0.749185	0.974593	2.8008	0.0116045	0.512373	-2.70196
GAS2L2	-1.44821	1.65809	-2.80041	0.0116142	0.512373	-2.7026
GRTP1-AS1	-1.49036	4.28899	-2.79965	0.0116334	0.512373	-2.70385
QSOX1	-1.12247	11.461	-2.79475	0.011757	0.515121	-2.71188
C1orf226	-1.3015	6.2873	-2.79463	0.0117601	0.515121	-2.71208
P4HA2-AS1	-0.59984	6.85473	-2.79326	0.0117949	0.515121	-2.71433
AKR7L	-1.19608	4.45334	-2.79297	0.0118024	0.515121	-2.71481
IL20RB	-2.88379	4.81523	-2.79212	0.0118241	0.515121	-2.7162
SLC1A1	-1.72726	8.056	-2.79069	0.0118606	0.515121	-2.71855
PRR15	-2.04917	6.91653	-2.78865	0.011913	0.515121	-2.72189
TCEAL2	1.49181	5.51818	2.78858	0.0119149	0.515121	-2.72201
KRT17	-3.71342	9.00799	-2.78847	0.0119175	0.515121	-2.72218
ACSM2A	0.675489	0.437744	2.78841	0.0119191	0.515121	-2.72228
RPA4	-0.675489	0.437744	-2.78841	0.0119191	0.515121	-2.72228
PIK3CB	-0.784788	9.4444	-2.7863	0.0119736	0.516595	-2.72574
OASL	-2.18121	6.70587	-2.7839	0.0120356	0.517137	-2.72967
DKFZp434J0226	-1.9332	2.08208	-2.78284	0.0120634	0.517137	-2.73142
LOC339240	-0.975489	0.487744	-2.78276	0.0120653	0.517137	-2.73154
LOC339862	-0.658496	0.329248	-2.78219	0.0120802	0.517137	-2.73248
MS4A3	1.62167	1.52783	2.78133	0.0121026	0.517137	-2.73388
ANKRD1	-2.46016	5.33567	-2.78075	0.0121178	0.517137	-2.73484
SPINT1	-1.37951	9.8461	-2.78033	0.0121288	0.517137	-2.73553
TREM1	-2.61097	6.95701	-2.77907	0.0121617	0.517335	-2.73758
RNF223	-1.6807	1.68954	-2.7784	0.0121793	0.517335	-2.73868
CYP4F2	-1.98037	1.66568	-2.77641	0.0122317	0.517335	-2.74194
SBK3	-1.37075	2.19894	-2.77572	0.01225	0.517335	-2.74308
OTX1	-1.56105	2.77565	-2.77567	0.0122513	0.517335	-2.74316
CERS4	0.855298	8.4922	2.77491	0.0122713	0.517335	-2.7444
SCCPDH	-1.06552	10.0318	-2.7738	0.0123008	0.517335	-2.74622
PPEF1	-2.2952	4.12935	-2.77307	0.0123201	0.517335	-2.74741
FUT1	0.829992	6.74332	2.77233	0.0123397	0.517335	-2.74862
SLC34A3	-0.7	0.966993	-2.77102	0.0123746	0.517335	-2.75076
SP6	-1.98705	5.10006	-2.77102	0.0123747	0.517335	-2.75077
EPHX2	0.984956	8.18678	2.77012	0.0123988	0.517335	-2.75225
HS3ST1	-2.19548	6.82752	-2.76938	0.0124186	0.517335	-2.75346
LINC00520	-2.39041	1.8122	-2.76871	0.0124365	0.517335	-2.75455
SPACA4	-1.43961	0.9783	-2.7686	0.0124394	0.517335	-2.75473
SRC	-1.15682	9.62647	-2.76655	0.0124945	0.518014	-2.75809
APOL1	-2.42696	10.7005	-2.76647	0.0124965	0.518014	-2.75821
DDX60	-1.74141	9.59154	-2.76424	0.0125568	0.519665	-2.76187
SOX21-AS1	-2.58963	3.25275	-2.76309	0.0125878	0.519684	-2.76374
PHLDA2	-2.67877	6.39702	-2.76271	0.0125983	0.519684	-2.76437
LIPK	-1.07142	0.535712	-2.7613	0.0126367	0.520422	-2.76668
GJB6	-2.14545	2.25119	-2.75897	0.0127001	0.522187	-2.77048
HOXC13	-0.716993	0.458496	-2.75715	0.01275	0.522627	-2.77345
SULT2B1	-2.30828	4.12553	-2.75708	0.012752	0.522627	-2.77358
EGLN3	-2.57413	8.29828	-2.7544	0.0128256	0.522855	-2.77795
ARL14	-2.06447	7.28342	-2.74971	0.0129557	0.522855	-2.78561
PON2	-1.55584	10.132	-2.7493	0.0129673	0.522855	-2.78629
FGD6	-1.6534	9.24515	-2.7488	0.012981	0.522855	-2.78709
HIST1H3H	-2.25041	2.50909	-2.74866	0.012985	0.522855	-2.78732
ANKRD26P1	-0.758496	0.479248	-2.74786	0.0130074	0.522855	-2.78863
HSD17B6	-2.68668	5.22668	-2.7472	0.0130258	0.522855	-2.7897
C10orf85	-1.65712	1.97775	-2.74717	0.0130269	0.522855	-2.78976
PRSS27	-1.20268	3.4129	-2.74654	0.0130443	0.522855	-2.79078
CLEC5A	-2.18118	7.56497	-2.74652	0.0130449	0.522855	-2.79081
SERPINB7	-2.66102	4.71881	-2.74566	0.0130692	0.522855	-2.79223
SLC35F2	-1.38945	7.57229	-2.74206	0.0131706	0.522855	-2.79809
MAEL	-1.44256	2.90969	-2.74127	0.013193	0.522855	-2.79938
MACROD2	-2.39347	7.25813	-2.74102	0.0132001	0.522855	-2.79979
SPANXN3	-1.03923	0.619616	-2.73848	0.0132723	0.522855	-2.80393
STC1	-1.64721	8.56518	-2.73783	0.013291	0.522855	-2.805
TUSC5	3.19493	3.62531	2.73689	0.0133177	0.522855	-2.80652
MUC1	-1.62285	10.657	-2.73663	0.0133251	0.522855	-2.80695
PPP1R1A	2.07678	6.4746	2.73484	0.0133765	0.522855	-2.80987
SEMA6D	0.826959	7.20637	2.73422	0.0133944	0.522855	-2.81088
DIRAS3	0.97473	7.14759	2.7336	0.0134123	0.522855	-2.8119
ANKRD53	1.08506	3.98755	2.73173	0.0134662	0.522855	-2.81494
PLBD1	-1.14165	10.5918	-2.73141	0.0134755	0.522855	-2.81547
IYD	-2.62556	5.93213	-2.73053	0.013501	0.522855	-2.8169
SLC9A2	-2.73817	4.78524	-2.72911	0.0135422	0.522855	-2.81921
AP1M2	-1.01672	9.0957	-2.72854	0.0135589	0.522855	-2.82014
NDNF	-2.77769	6.21646	-2.72844	0.0135616	0.522855	-2.82029
PPAPDC1A	-2.96355	5.72782	-2.72724	0.0135966	0.522855	-2.82226
CDCA8	-1.85021	5.50326	-2.72608	0.0136307	0.522855	-2.82415
AFAP1-AS1	-2.33689	7.46504	-2.7255	0.0136475	0.522855	-2.82509
FUT6	-1.75793	6.25636	-2.7254	0.0136504	0.522855	-2.82525
LOC254896	-1.70126	2.00685	-2.72537	0.0136512	0.522855	-2.8253
CRYM	-1.88297	3.12799	-2.72451	0.0136766	0.522855	-2.82671
AP1G2	-1.11033	9.02728	-2.72449	0.0136771	0.522855	-2.82673
KLHL13	0.840875	7.22661	2.72433	0.0136817	0.522855	-2.82699
AHNAK2	-2.85137	9.34964	-2.72409	0.013689	0.522855	-2.82739
CTAGE5	-0.611885	9.79191	-2.72216	0.0137457	0.522855	-2.83053
SLC25A6	-1.21472	1.58467	-2.71842	0.0138564	0.522855	-2.83661
S100A2	-3	5.89416	-2.71825	0.0138615	0.522855	-2.8369
RSAD2	-1.90263	8.37484	-2.7175	0.0138839	0.522855	-2.83812
PPAP2C	-1.22097	8.81399	-2.71539	0.0139466	0.522855	-2.84154
ACAT1	0.578001	10.3724	2.71495	0.0139599	0.522855	-2.84226
ITGA6	-1.09801	11.3388	-2.71363	0.0139995	0.522855	-2.84441
PVRL2	-1.29191	10.0914	-2.71255	0.0140319	0.522855	-2.84616
MRPL42P5	-0.616993	0.408496	-2.71156	0.0140616	0.522855	-2.84777
HOXA10	-2.4524	3.53161	-2.71095	0.01408	0.522855	-2.84876
INHBA	-2.95237	8.5431	-2.71037	0.0140977	0.522855	-2.84972
HIST2H2BC	-1.29372	3.75849	-2.71002	0.0141083	0.522855	-2.85028
AP1S3	-1.85986	7.36678	-2.70959	0.0141213	0.522855	-2.85098
SLC5A7	1.55216	1.73902	2.70906	0.0141373	0.522855	-2.85184
KRT16P2	-1.25216	0.62608	-2.70791	0.0141721	0.522855	-2.85371
EPCAM	-1.35801	11.4216	-2.70763	0.0141805	0.522855	-2.85416
BIK	-1.85661	5.8844	-2.70728	0.0141912	0.522855	-2.85473
ENKUR	-1.67958	3.50436	-2.70687	0.0142036	0.522855	-2.85539
IL1A	-2.32551	3.90459	-2.7066	0.014212	0.522855	-2.85584
PNMT	-1.28842	1.69339	-2.70647	0.0142159	0.522855	-2.85605
ENTPD8	-1.64409	4.8469	-2.70614	0.0142259	0.522855	-2.85658
MICALCL	-1.0078	4.56746	-2.7053	0.0142515	0.522855	-2.85794
CCDC54	-1.04512	1.03955	-2.70444	0.0142777	0.522855	-2.85934
TMEM171	-2.00822	4.30426	-2.7044	0.0142791	0.522855	-2.85941
CORO2A	-2.67114	7.52349	-2.70274	0.0143298	0.522855	-2.8621
GJB2	-3.0449	8.3988	-2.70118	0.0143778	0.522855	-2.86464
GALNT7	-0.877372	9.79586	-2.70116	0.0143784	0.522855	-2.86467
ASPHD1	-1.30445	6.54631	-2.69982	0.0144198	0.522855	-2.86685
MACC1	-1.72664	8.88676	-2.69827	0.0144677	0.522855	-2.86937
HMGA1	-1.5561	9.63374	-2.69823	0.0144689	0.522855	-2.86943
FHAD1	-1.54875	5.1829	-2.69811	0.0144725	0.522855	-2.86962
DLX4	-1.33518	1.71678	-2.69779	0.0144826	0.522855	-2.87014
GSTA4	0.532201	8.58114	2.6973	0.0144978	0.522855	-2.87094
SPIRE2	-1.68617	6.29154	-2.69548	0.0145545	0.522855	-2.8739
FRMD8P1	-1.01882	1.3264	-2.69482	0.0145748	0.522855	-2.87496
SLC6A8	-1.95051	8.05328	-2.6944	0.0145881	0.522855	-2.87565
MRGPRE	1.00768	0.803841	2.69231	0.0146533	0.522855	-2.87904
ULBP2	-2.4418	4.24976	-2.69231	0.0146534	0.522855	-2.87904
NOXO1	-1.54749	2.9907	-2.69224	0.0146556	0.522855	-2.87915
TMEM38A	-1.44064	5.39794	-2.69103	0.0146935	0.522855	-2.88111
ILDR1	-1.06544	6.87819	-2.69096	0.0146958	0.522855	-2.88123
PAK3	1.33525	6.79853	2.69069	0.0147043	0.522855	-2.88167
FLJ16779	-2.30436	3.49138	-2.69038	0.014714	0.522855	-2.88217
CHMP4C	-1.01769	8.41836	-2.69014	0.0147215	0.522855	-2.88255
FZD5	-0.898915	8.44479	-2.68898	0.0147581	0.522855	-2.88444
ALG1L	-1.84993	4.31008	-2.68676	0.0148284	0.522855	-2.88804
TTC36	0.815451	3.24756	2.68631	0.0148426	0.522855	-2.88877
CLTB	-1.60501	10.5095	-2.68599	0.0148527	0.522855	-2.88928
TMC7	-2.35806	6.09907	-2.68519	0.0148782	0.522855	-2.89058
TBC1D2	-2.01686	8.04875	-2.68482	0.01489	0.522855	-2.89119
PRAME	-2.41161	1.8228	-2.68346	0.0149333	0.522855	-2.89339
OR13A1	-0.986625	1.5273	-2.67867	0.015087	0.522855	-2.90115
LRP5	-0.942092	9.82712	-2.67845	0.0150939	0.522855	-2.9015
FCGR3A	-1.99272	10.6916	-2.678	0.0151084	0.522855	-2.90222
C19orf45	-1.06618	1.72378	-2.67674	0.0151492	0.522855	-2.90427
CCDC150	-1.45634	2.94473	-2.6763	0.0151635	0.522855	-2.90498
PHKA1	-0.630052	7.23809	-2.67528	0.0151965	0.522855	-2.90663
SNORA76C	-0.832193	0.774593	-2.67401	0.0152377	0.522855	-2.90869
DBNDD2	-1.37271	3.04608	-2.67362	0.0152505	0.522855	-2.90932
PLA2G10	-1.82459	5.77519	-2.6712	0.0153296	0.522855	-2.91324
HPDL	-1.92276	3.35277	-2.67109	0.0153332	0.522855	-2.91342
C20orf195	-1.46997	2.14267	-2.67107	0.0153339	0.522855	-2.91346
NRG3	-2.07233	4.02402	-2.67026	0.0153604	0.522855	-2.91476
SRD5A3	-1.23697	9.31243	-2.66945	0.015387	0.522855	-2.91608
XXYLT1-AS2	-1.55993	2.19696	-2.66911	0.015398	0.522855	-2.91662
PYCR1	-0.437022	9.56918	-2.66824	0.0154268	0.522855	-2.91803
CRB3	-0.957332	7.69166	-2.66766	0.0154458	0.522855	-2.91897
PXDNL	-1.19747	2.84329	-2.66545	0.0155187	0.522855	-2.92254
CLU	1.31194	12.3838	2.6653	0.0155237	0.522855	-2.92278
CTD-3080P12.3	0.816993	0.508496	2.66528	0.0155245	0.522855	-2.92282
GRIA1	1.18905	2.50221	2.66524	0.0155258	0.522855	-2.92288
MYH16	-2.22795	2.91234	-2.66519	0.0155275	0.522855	-2.92297
RNFT2	-1.24816	3.19063	-2.66498	0.0155343	0.522855	-2.9233
CLPTM1	-0.938539	9.91959	-2.66494	0.0155357	0.522855	-2.92337
HOXA11	-2.10279	1.90058	-2.66421	0.0155599	0.522855	-2.92455
PLCE1	0.827219	8.62371	2.66311	0.0155963	0.522855	-2.92632
ANG	-0.762313	7.33534	-2.66278	0.0156074	0.522855	-2.92685
RASEF	-1.15818	8.72883	-2.66255	0.0156152	0.522855	-2.92724
FAM156A	-1.1738	2.78706	-2.66143	0.0156523	0.522855	-2.92904
IL17C	-0.839232	0.619616	-2.66117	0.0156612	0.522855	-2.92946
CEACAM19	-1.3222	4.76921	-2.66096	0.0156681	0.522855	-2.9298
KCNA7	-1.21293	1.06496	-2.66094	0.0156688	0.522855	-2.92983
GCKR	-2.1021	4.23127	-2.6609	0.0156701	0.522855	-2.92989
BTNL8	-2.44952	4.75742	-2.66049	0.0156837	0.522855	-2.93055
GRID2IP	-0.801864	4.03888	-2.66001	0.0156998	0.522855	-2.93133
SRPK1	-0.873906	9.76242	-2.6592	0.0157269	0.522855	-2.93264
FCN2	1.32288	1.01994	2.65912	0.0157297	0.522855	-2.93277
MIR6080	-0.858496	2.5721	-2.65847	0.0157516	0.522855	-2.93383
SERPINC1	-0.790689	0.912337	-2.65811	0.0157636	0.522855	-2.93441
ISG20	-1.74505	7.4662	-2.65787	0.0157716	0.522855	-2.93479
CRCT1	-1.97372	1.34535	-2.65746	0.0157854	0.522855	-2.93545
FOXL1	-2.80635	6.18692	-2.6573	0.0157907	0.522855	-2.9357
PLCXD2	-1.20719	3.13796	-2.65727	0.015792	0.522855	-2.93577
ASPM	-1.96445	6.1853	-2.65711	0.0157972	0.522855	-2.93602
CYP2J2	-1.47461	5.74087	-2.65711	0.0157972	0.522855	-2.93602
S100A16	-1.75304	10.2937	-2.65593	0.015837	0.522855	-2.93793
SLC17A9	-2.15756	5.93325	-2.65559	0.0158484	0.522855	-2.93847
PSCA	-2.97581	4.3065	-2.65457	0.0158828	0.522855	-2.94012
SLC2A10	-0.663572	9.11616	-2.6544	0.0158886	0.522855	-2.94039
LINC00313	-1.29658	1.60451	-2.6526	0.0159499	0.522855	-2.94331
PFKP	-1.80426	9.38028	-2.65214	0.0159654	0.522855	-2.94404
ITPR3	-1.73234	9.95103	-2.652	0.0159702	0.522855	-2.94427
GALE	-1.53615	8.42737	-2.65008	0.0160356	0.522855	-2.94737
EHHADH-AS1	-0.605071	5.14495	-2.64985	0.0160435	0.522855	-2.94774
OSBPL2	-0.68044	9.57466	-2.64955	0.0160538	0.522855	-2.94823
NANOS3	-1.10723	2.84203	-2.64893	0.016075	0.522855	-2.94923
RNF43	-1.07972	7.3409	-2.64874	0.0160813	0.522855	-2.94953
ISG15	-1.76096	9.36728	-2.6482	0.0160999	0.522855	-2.9504
IGFL3	-2.20604	1.46152	-2.64732	0.0161301	0.522855	-2.95182
PPL	-1.51456	9.49984	-2.64725	0.0161324	0.522855	-2.95193
PIP	-1.36738	1.04218	-2.64664	0.0161537	0.522855	-2.95293
FER1L6	-3.03354	5.57446	-2.64643	0.0161608	0.522855	-2.95326
SCARA5	2.81842	6.83446	2.64575	0.0161841	0.522855	-2.95435
F12	-1.87357	4.70237	-2.64546	0.0161941	0.522855	-2.95482
LOC100506258	-0.82114	3.89178	-2.64493	0.0162124	0.522855	-2.95567
SPATA31D5P	0.5	0.35	2.64492	0.0162127	0.522855	-2.95569
PAX1	-1.01699	0.508496	-2.64374	0.0162534	0.522855	-2.95759
PLCH1	-1.23672	6.61705	-2.64314	0.0162743	0.522855	-2.95856
CLDN12	-1.14063	9.58982	-2.64262	0.0162924	0.522855	-2.9594
MX1	-1.78891	9.68046	-2.64163	0.0163265	0.522855	-2.96099
CEMIP	-3.01759	8.11915	-2.64098	0.0163493	0.522855	-2.96205
SOX21	-2.39795	3.16739	-2.64075	0.0163572	0.522855	-2.96241
PKM	-1.86629	12.8494	-2.63999	0.0163839	0.522855	-2.96365
TMPRSS9	0.610708	4.58394	2.63975	0.0163923	0.522855	-2.96403
CCDC120	-0.990411	6.9156	-2.63767	0.0164648	0.522855	-2.96738
SYBU	0.836593	8.08757	2.63714	0.0164835	0.522855	-2.96824
ASL	-0.914854	8.85045	-2.6367	0.0164989	0.522855	-2.96895
PRRG2	-0.820322	6.68574	-2.63434	0.0165819	0.522855	-2.97275
HN1	-2.01798	9.09898	-2.63373	0.0166034	0.522855	-2.97373
TM4SF1-AS1	-1.4892	2.1031	-2.63277	0.0166374	0.522855	-2.97528
ALPPL2	-2.10541	1.3527	-2.63268	0.0166404	0.522855	-2.97541
FOXD2-AS1	-1.8034	3.69946	-2.62947	0.0167543	0.522855	-2.98058
LPIN3	-1.10493	7.30496	-2.62874	0.0167803	0.522855	-2.98176
LRRC31	-2.62844	3.5125	-2.62859	0.0167856	0.522855	-2.982
RTKN2	-2.05224	5.82497	-2.6279	0.0168103	0.522855	-2.98311
LONRF3	-1.06984	6.04509	-2.62782	0.0168134	0.522855	-2.98325
SDR42E1	-0.991973	7.19439	-2.62688	0.0168467	0.522855	-2.98475
TNNT3	2.13724	4.12731	2.62645	0.0168622	0.522855	-2.98544
TF	2.28032	5.08625	2.62572	0.0168884	0.522855	-2.98662
PLIN1	3.60559	5.64731	2.62504	0.0169129	0.522855	-2.98772
KCP	-2.1077	4.53173	-2.62425	0.0169411	0.522855	-2.98898
OR7E14P	-1.18549	4.26368	-2.62422	0.0169423	0.522855	-2.98903
HIST1H1E	-1.43622	1.63104	-2.62355	0.0169666	0.522855	-2.99012
LOC100130705	-1.59464	4.39899	-2.62334	0.016974	0.522855	-2.99045
TRIM59	-1.79998	6.66525	-2.62146	0.0170418	0.522855	-2.99347
PLIN5	1.88956	5.74282	2.62134	0.0170464	0.522855	-2.99367
LINC00460	-2.60496	3.06879	-2.61925	0.0171219	0.522855	-2.99702
PIP4K2C	-1.03519	9.17491	-2.61903	0.0171301	0.522855	-2.99738
DMRT1	-0.632193	0.316096	-2.6164	0.017226	0.522855	-3.0016
ZDHHC9	-1.11193	9.14654	-2.61593	0.0172432	0.522855	-3.00236
LRRC71	0.758496	0.737744	2.61531	0.0172658	0.522855	-3.00335
TSPAN7	1.3219	8.24728	2.61525	0.0172679	0.522855	-3.00345
NPC1L1	-2.67749	5.65172	-2.61408	0.0173109	0.522855	-3.00533
ALG3	-0.817208	8.32148	-2.61296	0.0173523	0.522855	-3.00714
PPP1R1C	-1.79802	4.57622	-2.61246	0.0173704	0.522855	-3.00793
KLHDC7B	-2.21719	4.98977	-2.61125	0.0174151	0.522855	-3.00987
ITGB6	-2.54876	10.2073	-2.61078	0.0174327	0.522855	-3.01063
POLD4	-0.880066	10.0951	-2.60864	0.0175117	0.522855	-3.01406
GPX2	-2.60533	9.39709	-2.60817	0.0175292	0.522855	-3.01481
TNFRSF18	-1.88295	4.13092	-2.60792	0.0175388	0.522855	-3.01523
PLEKHG4B	-1.24944	4.20526	-2.60706	0.0175708	0.522855	-3.01661
FAT1	-1.40366	11.3626	-2.6067	0.0175839	0.522855	-3.01717
SIM2	-1.59976	4.80599	-2.6064	0.0175951	0.522855	-3.01766
DPRXP4	-0.558496	0.579248	-2.60625	0.0176009	0.522855	-3.0179
AANAT	-0.675489	0.896241	-2.60491	0.0176509	0.522855	-3.02005
AGR3	-1.89067	6.98413	-2.60419	0.0176778	0.522855	-3.0212
ST7-AS2	-0.331346	5.96985	-2.60379	0.0176929	0.522855	-3.02185
NGEF	-1.17249	6.81607	-2.6036	0.0176999	0.522855	-3.02215
BCAN	-1.75715	3.65337	-2.60175	0.0177695	0.522855	-3.02512
EFNA1	-1.16681	9.3245	-2.6013	0.0177863	0.522855	-3.02584
CST4	-2.22101	2.02344	-2.60109	0.0177944	0.522855	-3.02618
DNTTIP1	-1.41492	8.39879	-2.60016	0.0178294	0.522855	-3.02767
LOC339666	-0.871425	0.794209	-2.59851	0.017892	0.522855	-3.03032
GUCY2D	-1.02918	2.04451	-2.59704	0.0179476	0.522855	-3.03267
TCN1	-2.81273	8.88139	-2.59701	0.0179489	0.522855	-3.03272
S100A6	-2.23892	13.4811	-2.59556	0.0180039	0.522855	-3.03504
FDPSP2	-0.977281	1.79632	-2.59528	0.0180146	0.522855	-3.03549
SLC9A3R1	-0.820867	9.40061	-2.59437	0.0180495	0.522855	-3.03695
C16orf59	-1.50889	3.77699	-2.59397	0.0180646	0.522855	-3.03759
EFNA2	-2.24767	3.35351	-2.5932	0.0180942	0.522855	-3.03882
UCA1	-2.7096	5.08155	-2.59241	0.0181243	0.522855	-3.04008
SULT1C3	-0.858496	0.429248	-2.59189	0.0181445	0.522855	-3.04093
ADAMTSL4-AS1	-0.964386	1.23138	-2.59106	0.0181764	0.522855	-3.04225
TUBA4A	-1.44055	8.97917	-2.59005	0.0182152	0.522855	-3.04387
ALOX12P2	-1.54666	3.33477	-2.58963	0.0182314	0.522855	-3.04454
CAPN5	-1.80962	8.93665	-2.58938	0.0182409	0.522855	-3.04493
PLLP	-1.0884	8.32303	-2.58926	0.0182457	0.522855	-3.04513
CHRNA1	-1.82585	3.19501	-2.58718	0.0183261	0.522855	-3.04846
KLC4	-0.940564	8.73927	-2.58713	0.018328	0.522855	-3.04854
EPHX4	-2.15619	3.58921	-2.58712	0.0183283	0.522855	-3.04855
VPS9D1	-0.956482	7.39423	-2.58468	0.0184234	0.522855	-3.05246
RPL36A	-0.90829	3.85573	-2.58465	0.0184244	0.522855	-3.05251
ERBB2	-1.36107	10.355	-2.58416	0.0184436	0.522855	-3.05329
USHBP1	0.748429	5.46939	2.58356	0.0184668	0.522855	-3.05425
ESYT3	-0.828431	4.23222	-2.58356	0.018467	0.522855	-3.05425
HIST1H1D	-1.17773	0.888863	-2.58294	0.0184912	0.522855	-3.05524
LOC100862671	-1.63696	7.96197	-2.58233	0.018515	0.522855	-3.05622
JPH1	-0.788427	6.28881	-2.58231	0.0185158	0.522855	-3.05625
TSTA3	-0.784793	9.88705	-2.58213	0.0185229	0.522855	-3.05654
RDH13	-1.20014	6.90819	-2.58159	0.0185438	0.522855	-3.05739
FAM136A	-0.629462	8.89188	-2.58089	0.0185716	0.522855	-3.05852
SLC35A3	-0.992961	9.14636	-2.58078	0.0185757	0.522855	-3.05869
GOLPH3L	-0.712079	9.65774	-2.58001	0.018606	0.522855	-3.05993
HIST1H3J	-0.816993	0.608496	-2.57832	0.0186726	0.522855	-3.06263
SMYD3	-1.35296	8.02094	-2.57807	0.0186825	0.522855	-3.06303
LINC00941	-2.20976	3.81559	-2.57676	0.0187344	0.522855	-3.06513
SEZ6L2	-0.978415	8.72785	-2.57537	0.0187894	0.522855	-3.06734
CD2AP	-1.3293	10.4793	-2.5751	0.0188	0.522855	-3.06777
LOC100132781	-0.6	0.458496	-2.57411	0.0188394	0.522855	-3.06935
NRIP3	-1.86338	5.0911	-2.57256	0.0189014	0.522855	-3.07184
ITGA11	-2.40436	8.51959	-2.57237	0.0189088	0.522855	-3.07214
CA13	-1.82504	6.0792	-2.57192	0.0189267	0.522855	-3.07285
MTFP1	-0.995616	7.04279	-2.57164	0.0189381	0.522855	-3.0733
CKMT1B	-1.94246	3.43107	-2.57116	0.0189573	0.522855	-3.07407
ADAM7	0.558496	0.479248	2.57108	0.0189604	0.522855	-3.0742
WFDC3	-2.56426	3.4669	-2.57021	0.0189951	0.522855	-3.07558
ZNF692	-0.915943	7.04953	-2.56998	0.0190043	0.522855	-3.07594
ALDH3B1	-1.36474	8.84325	-2.56654	0.0191429	0.522855	-3.08144
PCDH7	-2.43137	8.65756	-2.56559	0.0191814	0.522855	-3.08296
RPS10P7	-0.648013	3.60714	-2.56516	0.0191988	0.522855	-3.08364
ZG16B	-2.8669	6.32177	-2.56513	0.0192	0.522855	-3.08369
MPZL2	-1.6016	9.42137	-2.565	0.0192052	0.522855	-3.08389
WFDC12	-0.764386	0.482193	-2.56462	0.0192205	0.522855	-3.0845
HOXA10-AS	-2.22671	2.70177	-2.5644	0.0192295	0.522855	-3.08485
PTPRF	-0.980763	11.5559	-2.56431	0.0192334	0.522855	-3.085
PAK4	-1.08356	8.6401	-2.56381	0.0192536	0.522855	-3.0858
EZR-AS1	-1.27624	8.01282	-2.56366	0.0192598	0.522855	-3.08604
SLC22A18	-1.50184	7.14419	-2.56348	0.0192669	0.522855	-3.08632
UGT8	-1.43752	7.63101	-2.5633	0.0192742	0.522855	-3.08661
PPP1R14C	-2.36333	5.53629	-2.5623	0.0193148	0.522855	-3.0882
MIR210HG	-2.02065	4.53728	-2.56196	0.0193288	0.522855	-3.08875
SLC6A1	-1.62995	4.81446	-2.56108	0.0193649	0.522855	-3.09016
OCIAD2	-1.47909	9.87026	-2.55998	0.0194098	0.522855	-3.0919
EML2	-1.00395	9.06411	-2.55901	0.0194497	0.522855	-3.09346
PDIA4	-0.853781	11.444	-2.55836	0.0194763	0.522855	-3.09449
ASPHD2	-1.86152	5.67173	-2.55804	0.0194893	0.522855	-3.095
WDR90	-0.883702	7.23531	-2.55673	0.0195433	0.522855	-3.09709
SORD	-1.08895	9.18857	-2.55622	0.0195641	0.522855	-3.09789
PLEKHA7	-1.1218	8.14657	-2.55604	0.0195716	0.522855	-3.09818
MMEL1	-1.37821	6.75386	-2.55595	0.0195751	0.522855	-3.09832
CSTB	-1.67147	10.5671	-2.55592	0.0195766	0.522855	-3.09837
SLC22A20	-1.15008	2.17866	-2.55435	0.0196416	0.522855	-3.10088
GIPC1	-1.32537	9.8407	-2.55316	0.019691	0.522855	-3.10278
TIGD1	-1.14261	5.90518	-2.5519	0.0197431	0.522855	-3.10477
GCHFR	-1.26346	7.54389	-2.55178	0.0197482	0.522855	-3.10497
GALR1	0.907682	0.553841	2.55175	0.0197495	0.522855	-3.10502
LOC220729	-1.18414	5.74042	-2.55081	0.0197886	0.522855	-3.10652
COASY	-0.583695	9.21628	-2.54982	0.0198298	0.522855	-3.10809
SLC5A3	-1.56518	8.76418	-2.5493	0.0198516	0.522855	-3.10892
DTX2	-1.19258	7.5097	-2.54854	0.0198832	0.522855	-3.11012
LMTK2	-0.662117	8.96634	-2.54816	0.0198992	0.522855	-3.11073
TNFSF4	-2.14362	7.22622	-2.5473	0.0199351	0.522855	-3.11209
KCNK5	-1.22869	8.67099	-2.54682	0.0199556	0.522855	-3.11286
RIOK3	-1.00785	10.3104	-2.54577	0.0199997	0.522855	-3.11454
MOGAT3	-2.07908	1.61503	-2.54522	0.0200228	0.522855	-3.1154
C1orf27	-0.511565	9.42713	-2.54505	0.0200298	0.522855	-3.11567
MARK2P9	-0.775489	0.746241	-2.54446	0.0200547	0.522855	-3.11661
MARCO	-3.07052	6.67799	-2.54435	0.0200597	0.522855	-3.1168
MXD1	-1.89545	8.43477	-2.54395	0.0200765	0.522855	-3.11743
UGT1A1	-1.50179	1.24159	-2.54387	0.0200798	0.522855	-3.11755
SPTB	0.899992	6.83418	2.54214	0.0201529	0.522855	-3.1203
PACSIN1	1.28552	4.65213	2.54168	0.0201727	0.522855	-3.12104
LINC00525	-1.34798	2.13245	-2.54162	0.020175	0.522855	-3.12113
GLB1L2	-0.93135	7.11153	-2.5406	0.0202185	0.522855	-3.12276
KCNS3	-1.42507	8.47943	-2.54013	0.0202383	0.522855	-3.12349
LPCAT4	-1.37933	8.39184	-2.53975	0.0202545	0.522855	-3.1241
HELZ2	-1.31802	8.63163	-2.53919	0.0202785	0.522855	-3.12499
IL1R2	-2.43467	6.1856	-2.53828	0.0203175	0.522855	-3.12645
TM4SF1	-1.71614	12.2172	-2.53809	0.0203256	0.522855	-3.12675
LINC00862	-0.833985	0.616993	-2.53804	0.0203275	0.522855	-3.12682
GAN	-1.53781	5.7094	-2.5369	0.0203764	0.522855	-3.12863
GRAMD2	-1.9641	3.7469	-2.5369	0.0203766	0.522855	-3.12864
LOC152225	-1.42314	1.73154	-2.53481	0.020466	0.522855	-3.13195
ARRDC1	-0.912055	8.59714	-2.53442	0.0204828	0.522855	-3.13257
BCL2L1	-1.28642	10.6978	-2.53327	0.0205327	0.522855	-3.1344
LOC100288748	-0.911667	4.3186	-2.53325	0.0205332	0.522855	-3.13442
MBOAT2	-2.1976	8.05209	-2.53196	0.0205892	0.522855	-3.13648
C9orf169	-1.89744	2.92251	-2.53182	0.0205951	0.522855	-3.1367
LOC101929412	1.27846	0.897728	2.53125	0.02062	0.522855	-3.13761
SPAG17	-0.957032	6.05155	-2.52964	0.0206898	0.522855	-3.14016
OSGIN1	-0.820228	5.85491	-2.52902	0.0207167	0.522855	-3.14114
TOMM40	-1.1118	8.58875	-2.52865	0.0207328	0.522855	-3.14173
STIL	-1.49382	6.15963	-2.52812	0.020756	0.522855	-3.14257
PLEKHN1	-2.1383	4.23578	-2.52738	0.0207881	0.522855	-3.14374
CLIC3	-2.50184	5.85336	-2.52675	0.0208159	0.522855	-3.14475
GPR62	-0.878463	2.23354	-2.52661	0.020822	0.522855	-3.14497
VPS9D1-AS1	-0.831032	5.79306	-2.5264	0.0208311	0.522855	-3.1453
NEK2	-1.73724	5.2961	-2.52626	0.0208374	0.522855	-3.14553
PGM2L1	-1.43422	8.7162	-2.5262	0.0208398	0.522855	-3.14562
S100A10	-1.88646	11.6524	-2.52592	0.020852	0.522855	-3.14606
MTMR11	-2.25673	8.60281	-2.52533	0.020878	0.522855	-3.147
C15orf48	-2.37129	8.00248	-2.52531	0.0208787	0.522855	-3.14703
CST6	-3.42301	6.08752	-2.52486	0.0208985	0.522855	-3.14774
GOLGA8O	0.855075	0.986034	2.52408	0.0209329	0.522855	-3.14898
KRTAP5-AS1	-0.885045	4.3689	-2.52377	0.0209463	0.522855	-3.14947
INADL	-0.807213	9.37129	-2.52295	0.0209824	0.522855	-3.15077
DVL1	-0.518828	9.42238	-2.52279	0.0209896	0.522855	-3.15103
FN1	-3.03965	14.0252	-2.52234	0.0210093	0.522855	-3.15173
SMOX	-1.12745	7.65777	-2.5223	0.0210113	0.522855	-3.15181
UNC13D	-1.63925	8.44592	-2.52176	0.0210351	0.522855	-3.15266
AK4	-2.46422	8.0318	-2.52154	0.0210446	0.522855	-3.153
PPP1R37	-1.09577	8.66628	-2.52083	0.0210761	0.522855	-3.15413
CEACAM8	-1.83452	1.31726	-2.52078	0.0210786	0.522855	-3.15422
CA14	-1.92269	2.83356	-2.52064	0.0210846	0.522855	-3.15443
SEMA4G	-0.785968	7.96282	-2.51981	0.0211211	0.522855	-3.15574
MURC	-1.74844	3.38166	-2.5198	0.0211218	0.522855	-3.15577
SAMD9	-1.68578	9.67823	-2.51948	0.0211358	0.522855	-3.15627
KRT6A	-4.10807	4.82691	-2.51892	0.0211608	0.522855	-3.15716
PITX2	-1.72061	1.55099	-2.51761	0.0212189	0.522855	-3.15923
AURKAPS1	-1.45428	1.54413	-2.51687	0.0212521	0.522855	-3.16041
TFR2	-1.58919	3.768	-2.51589	0.0212957	0.522855	-3.16196
TGFA	-1.26923	8.46989	-2.51548	0.0213142	0.522855	-3.16261
PROC	-1.89361	4.45483	-2.51444	0.0213607	0.522855	-3.16426
AGRN	-1.36223	11.0671	-2.5143	0.0213667	0.522855	-3.16447
GBAP1	-1.50877	4.33555	-2.51378	0.0213902	0.522855	-3.1653
NR2F6	-0.669803	9.28792	-2.51329	0.0214121	0.522855	-3.16607
SHB	-0.944352	8.79469	-2.51304	0.0214235	0.522855	-3.16647
ATF5	-1.03795	8.81703	-2.51251	0.0214473	0.522855	-3.16731
C15orf62	-1.01467	4.11237	-2.51221	0.0214608	0.522855	-3.16779
LOC102659288	-1.13663	1.2175	-2.51168	0.0214845	0.522855	-3.16862
GET4	-0.610422	8.82855	-2.51047	0.0215393	0.522855	-3.17054
SGSM1	0.83837	6.08616	2.51003	0.0215592	0.522855	-3.17124
RGPD4	-0.928958	3.28668	-2.50992	0.0215641	0.522855	-3.17141
INPP4B	-1.77513	8.34695	-2.50986	0.0215667	0.522855	-3.1715
F5	-2.30532	7.64305	-2.50942	0.0215868	0.522855	-3.17221
LOC286190	-1.07598	7.33407	-2.5087	0.0216192	0.522855	-3.17334
FTSJ1	-0.867453	8.73608	-2.50847	0.0216294	0.522855	-3.17369
ANXA3	-1.5099	10.2317	-2.50598	0.0217428	0.522855	-3.17764
TNIK	-1.39551	8.07583	-2.50449	0.0218108	0.522855	-3.18
ARL5C	1.09248	1.25917	2.50421	0.0218237	0.522855	-3.18044
MYO19	-0.921749	8.29953	-2.5042	0.0218241	0.522855	-3.18045
SUV420H2	-0.755126	6.03652	-2.50369	0.0218472	0.522855	-3.18126
LINC01272	-2.22645	6.37186	-2.50357	0.0218526	0.522855	-3.18144
F8	0.878392	8.5978	2.50208	0.0219211	0.522855	-3.1838
BMP4	-2.03728	7.99324	-2.50192	0.0219285	0.522855	-3.18406
SMG9	-1.18326	8.13989	-2.50116	0.0219636	0.522855	-3.18527
LMAN2	-0.673674	10.954	-2.50066	0.0219866	0.522855	-3.18605
SLC25A45	0.593871	6.60208	2.50026	0.022005	0.522855	-3.18669
NOXA1	-0.603005	6.63384	-2.49883	0.0220708	0.522855	-3.18894
SYCE3	-1.11212	1.6368	-2.49588	0.0222073	0.522855	-3.19359
IGF2BP2	-1.65526	7.44749	-2.49572	0.0222148	0.522855	-3.19384
CYP2C19	-1.5855	1.80043	-2.49535	0.022232	0.522855	-3.19443
GALNT6	-0.918796	7.86053	-2.49521	0.0222388	0.522855	-3.19466
AGMO	-2.53236	4.53938	-2.49426	0.022283	0.522855	-3.19616
LRRC59	-0.719767	11.059	-2.49364	0.0223117	0.522855	-3.19713
MYO5B	-1.10098	9.55673	-2.49168	0.0224035	0.522855	-3.20022
SCML2	0.864814	4.32738	2.49117	0.0224273	0.522855	-3.20103
MATN3	-3.64751	8.95562	-2.48932	0.0225142	0.522855	-3.20394
LOC494141	-0.912928	1.11496	-2.4891	0.0225248	0.522855	-3.2043
SULT1C2	-1.66708	7.51357	-2.48781	0.0225853	0.522855	-3.20632
ALPP	-2.16637	1.90018	-2.48458	0.0227385	0.522855	-3.21142
P4HA2	-0.527273	10.0194	-2.48421	0.0227559	0.522855	-3.212
OAS3	-1.77099	9.67181	-2.48416	0.0227583	0.522855	-3.21208
ADIPOR1	-0.794048	10.9693	-2.48391	0.0227705	0.522855	-3.21248
MSANTD1	1.163	2.16288	2.48331	0.0227987	0.522855	-3.21341
EXPH5	-1.1922	6.5951	-2.48256	0.0228345	0.522855	-3.2146
SPICE1	-1.02618	7.89802	-2.48249	0.0228378	0.522855	-3.21471
MPP3	-0.888886	6.01209	-2.48123	0.0228982	0.522855	-3.2167
DSG3	-3.41811	3.67018	-2.48075	0.022921	0.522855	-3.21745
HSPA5	-0.748133	13.2687	-2.48051	0.0229328	0.522855	-3.21784
HBZ	0.4	0.2	2.4804	0.0229379	0.522855	-3.218
OR10Q1	0.4	0.2	2.4804	0.0229379	0.522855	-3.218
DMBT1P1	0.4	0.2	2.4804	0.0229379	0.522855	-3.218
LINC00305	0.4	0.2	2.4804	0.0229379	0.522855	-3.218
SIGLECL1	0.4	0.2	2.4804	0.0229379	0.522855	-3.218
C12orf50	-0.4	0.2	-2.4804	0.0229379	0.522855	-3.218
HCG9	-0.4	0.2	-2.4804	0.0229379	0.522855	-3.218
LINC01212	-0.4	0.2	-2.4804	0.0229379	0.522855	-3.218
LOC80154	-0.4	0.2	-2.4804	0.0229379	0.522855	-3.218
OVOL1-AS1	-0.4	0.2	-2.4804	0.0229379	0.522855	-3.218
PTCSC3	-0.4	0.2	-2.4804	0.0229379	0.522855	-3.218
RAB40AL	-0.4	0.2	-2.4804	0.0229379	0.522855	-3.218
SPATA16	-0.4	0.2	-2.4804	0.0229379	0.522855	-3.218
SPINK14	-0.4	0.2	-2.4804	0.0229379	0.522855	-3.218
GEMIN7	-1.18541	7.03823	-2.47999	0.0229575	0.522855	-3.21865
XKRX	-1.31439	1.98891	-2.47982	0.0229659	0.522855	-3.21892
MELK	-1.83705	5.74282	-2.47948	0.0229821	0.522855	-3.21946
BEST4	-1.02756	3.11512	-2.47848	0.0230302	0.522855	-3.22103
NOS1AP	-1.21076	4.32208	-2.47827	0.0230403	0.522855	-3.22136
NCEH1	-1.4508	9.35889	-2.47804	0.0230515	0.522855	-3.22173
CIART	-1.01026	5.22265	-2.47742	0.0230811	0.522855	-3.2227
ECT2	-1.79325	8.28637	-2.47694	0.0231044	0.522855	-3.22346
PCYT2	-0.853815	8.34373	-2.47516	0.0231903	0.522855	-3.22625
DLG1-AS1	-1.12522	3.29316	-2.47225	0.0233315	0.522855	-3.23083
LRMP	0.72039	8.53722	2.47136	0.0233748	0.522855	-3.23223
CELA1	0.848543	1.43195	2.4706	0.023412	0.522855	-3.23343
IRF7	-1.49757	7.68134	-2.46941	0.0234701	0.522855	-3.23529
MANEAL	-0.7307	7.00173	-2.46933	0.0234738	0.522855	-3.23541
LOXL2	-2.15184	8.93511	-2.4686	0.0235098	0.522855	-3.23657
PKP1	-2.64166	5.28	-2.46859	0.0235104	0.522855	-3.23659
EMC9	-0.531779	6.52625	-2.46842	0.0235187	0.522855	-3.23685
AKR1B15	-1.31484	1.4066	-2.46766	0.0235558	0.522855	-3.23804
CYP3A5	-1.73549	8.83051	-2.46717	0.0235801	0.522855	-3.23882
TMEM40	-2.59022	2.68848	-2.46647	0.0236147	0.522855	-3.23992
GDA	-2.37312	7.79254	-2.46638	0.0236188	0.522855	-3.24006
FAM3D	-2.55878	5.62444	-2.46601	0.0236369	0.522855	-3.24063
RXFP4	-1.20668	1.71102	-2.46594	0.0236407	0.522855	-3.24075
GOLM1	-1.31217	11.772	-2.46422	0.0237253	0.522855	-3.24345
CTD-2258A20.5	-1.2889	2.28771	-2.46383	0.0237445	0.522855	-3.24405
AGMAT	-1.19115	5.50885	-2.463	0.0237858	0.522855	-3.24536
CHRNA3	-1.56118	4.71964	-2.46177	0.0238469	0.522855	-3.2473
LINC00842	-2.22765	4.01387	-2.46085	0.0238928	0.522855	-3.24875
SPR	-0.564773	8.99962	-2.46017	0.0239263	0.522855	-3.2498
AURKA	-1.58471	6.264	-2.45976	0.0239471	0.522855	-3.25046
ADAM28	-1.66942	8.9149	-2.45946	0.023962	0.522855	-3.25092
LINC00707	-1.71237	1.15618	-2.45896	0.0239871	0.522855	-3.25171
PGK1	-1.50396	12.5241	-2.45841	0.0240145	0.522855	-3.25258
CDRT1	-1.4082	2.22698	-2.45815	0.0240273	0.522855	-3.25298
TFAP2A	-2.14157	4.93746	-2.4577	0.02405	0.522855	-3.25369
PDK1	-1.13891	7.82909	-2.45746	0.024062	0.522855	-3.25406
FTCD	1.65973	2.71828	2.45556	0.0241571	0.522855	-3.25703
MSLN	-3.8182	7.22785	-2.45464	0.0242037	0.522855	-3.25849
E2F7	-1.8634	4.47534	-2.45417	0.0242272	0.522855	-3.25922
DNAJB11	-0.75629	10.1799	-2.45384	0.0242438	0.522855	-3.25973
LY6D	-3.38877	2.96426	-2.45351	0.0242604	0.522855	-3.26025
SSH3	-1.01366	8.62647	-2.45338	0.0242671	0.522855	-3.26046
NCAM1-AS1	1.54112	3.12109	2.45319	0.0242768	0.522855	-3.26076
CCDC114	-1.17911	2.38792	-2.4531	0.0242811	0.522855	-3.26089
TOR4A	-1.58151	8.26478	-2.45271	0.024301	0.522855	-3.26151
SH3RF1	-1.15129	9.05614	-2.45253	0.0243103	0.522855	-3.2618
LOC650293	-0.7	0.708496	-2.45165	0.0243547	0.522855	-3.26317
RAB27B	-1.38741	8.64162	-2.45113	0.0243812	0.522855	-3.26399
SERPINA1	-1.99701	12.8875	-2.45094	0.0243906	0.522855	-3.26428
RASGEF1A	-1.05091	6.74519	-2.4492	0.0244791	0.522855	-3.26701
CCDC24	-0.899106	6.3832	-2.44831	0.0245243	0.522855	-3.2684
GK3P	-0.675489	1.05474	-2.44507	0.0246905	0.522855	-3.27348
CYP4F11	-2.04748	5.42226	-2.44346	0.0247729	0.522855	-3.27599
LOC101928847	1.10585	1.66992	2.44265	0.0248151	0.522855	-3.27727
RCE1	-0.742221	7.12923	-2.44238	0.0248287	0.522855	-3.27769
DNASE1L3	1.82102	4.44567	2.44111	0.0248943	0.522855	-3.27967
LOC101927922	0.758496	0.579248	2.44103	0.0248985	0.522855	-3.2798
FERMT1	-1.82985	8.01422	-2.44015	0.0249439	0.522855	-3.28117
IL36RN	-0.822882	0.411441	-2.43894	0.025007	0.522855	-3.28307
OTUB2	-1.05588	5.3098	-2.43875	0.0250168	0.522855	-3.28337
CD80	-1.66017	5.07278	-2.43816	0.0250475	0.522855	-3.28429
YARS	-0.456515	9.80075	-2.43791	0.0250602	0.522855	-3.28467
NAGS	-1.56214	5.22992	-2.43559	0.0251812	0.522855	-3.2883
ETV7	-1.68627	5.92913	-2.43517	0.0252035	0.522855	-3.28897
ATP10B	-2.84262	6.58453	-2.43502	0.0252114	0.522855	-3.2892
ZNF365	-2.20166	6.01911	-2.43445	0.0252412	0.522855	-3.29009
PORCN	-1.01228	6.76608	-2.4343	0.0252489	0.522855	-3.29032
YJEFN3	-1.1329	3.00785	-2.43429	0.0252493	0.522855	-3.29033
GPR78	-1.32992	0.76496	-2.43418	0.0252552	0.522855	-3.29051
C2orf82	-1.38741	2.34468	-2.43392	0.0252691	0.522855	-3.29092
OSCAR	-1.8159	6.58237	-2.43371	0.0252797	0.522855	-3.29124
LOC344887	-1.49695	2.42169	-2.43291	0.025322	0.522855	-3.2925
KCNS1	-1.84021	4.41703	-2.43258	0.0253393	0.522855	-3.29301
ZNF341	-0.877439	5.6584	-2.43186	0.0253769	0.522855	-3.29413
WFDC13	-1.27586	0.937932	-2.43087	0.0254291	0.522855	-3.29567
RIC3	1.36435	5.62477	2.43086	0.0254297	0.522855	-3.29569
PABPC1L	-0.969576	5.68501	-2.43045	0.0254516	0.522855	-3.29634
LRRC66	-1.96753	4.95134	-2.43003	0.0254735	0.522855	-3.29699
PDIA6	-0.506876	12.4285	-2.42989	0.0254809	0.522855	-3.29721
MYO15B	-1.47114	8.56549	-2.42978	0.0254871	0.522855	-3.29739
PADI3	-1.32695	1.8612	-2.42918	0.0255188	0.522855	-3.29832
RIPK4	-0.962756	8.04846	-2.42895	0.0255311	0.522855	-3.29869
AQP5	-2.25275	6.37973	-2.4283	0.0255653	0.522855	-3.29969
ANXA8	-2.15554	2.217	-2.42828	0.0255662	0.522855	-3.29972
KLF15	1.36017	6.91259	2.42814	0.025574	0.522855	-3.29995
MYO7B	-2.47361	5.41445	-2.42717	0.0256251	0.522855	-3.30145
FBXL8	-0.599165	5.0468	-2.42709	0.0256297	0.522855	-3.30159
MRS2P2	-0.788417	1.09421	-2.42703	0.0256328	0.522855	-3.30168
CCL20	-2.18723	6.17777	-2.42644	0.0256643	0.522855	-3.3026
VASP	-1.75238	10.1594	-2.42616	0.0256791	0.522855	-3.30304
AFAP1L2	-0.726087	8.89744	-2.42604	0.0256855	0.522855	-3.30322
TARBP1	-0.645659	8.6786	-2.42583	0.0256965	0.522855	-3.30354
B4GALNT3	-1.50272	7.33875	-2.4252	0.02573	0.522855	-3.30453
MIR4492	-0.758496	0.479248	-2.42519	0.0257305	0.522855	-3.30454
POU2F3	-1.68602	4.86987	-2.42486	0.0257483	0.522855	-3.30506
PRELID2	-0.939184	6.3169	-2.42134	0.025937	0.522855	-3.31055
CASK	-1.14132	9.83904	-2.42116	0.0259463	0.522855	-3.31082
STK24	-1.05624	10.5767	-2.42107	0.0259513	0.522855	-3.31097
NKPD1	-1.08879	1.86139	-2.42067	0.0259729	0.522855	-3.31159
STXBP2	-0.826896	9.16098	-2.41996	0.0260114	0.522855	-3.31271
DNAJC22	-0.89743	7.18104	-2.41784	0.0261254	0.522855	-3.316
NOX4	-2.45741	7.45528	-2.41732	0.0261539	0.522855	-3.31682
XAF1	-1.66893	8.95412	-2.41714	0.0261637	0.522855	-3.3171
SLC35B2	-0.773742	9.79342	-2.41627	0.0262106	0.522855	-3.31845
DAND5	-1.31033	1.11366	-2.41504	0.0262774	0.522855	-3.32036
FKBP4	-0.711291	10.2923	-2.41463	0.0262999	0.522855	-3.32101
CNOT11	-0.997961	8.97282	-2.41396	0.0263366	0.522855	-3.32205
CIDEA	3.00677	2.66605	2.41379	0.0263457	0.522855	-3.32232
SPTBN2	-0.829897	8.39945	-2.41296	0.026391	0.522855	-3.32361
SYT12	-2.01403	5.81238	-2.4129	0.026394	0.522855	-3.32369
CLTCL1	-1.07636	6.01863	-2.41256	0.0264131	0.522855	-3.32424
NPTX1	-2.6537	6.48714	-2.4114	0.0264766	0.522855	-3.32604
WWC1	-0.997722	9.37687	-2.4111	0.026493	0.522855	-3.32651
ABHD2	-1.03751	12.0647	-2.41069	0.0265154	0.522855	-3.32714
HAVCR1	-2.46443	3.00392	-2.4097	0.0265695	0.522855	-3.32868
BIRC3	-1.73352	10.5591	-2.4092	0.0265971	0.522855	-3.32946
GAPDH	-1.45562	14.364	-2.40751	0.0266901	0.522855	-3.33208
PLAU	-2.14141	10.3289	-2.40693	0.0267221	0.522855	-3.33298
FAM86HP	-0.916838	3.79392	-2.40675	0.0267325	0.522855	-3.33327
HIST1H2BF	-1.13099	0.982485	-2.4065	0.0267462	0.522855	-3.33366
GATA3	-1.87231	5.11527	-2.40637	0.0267532	0.522855	-3.33386
YOD1	-1.31847	8.09068	-2.40534	0.0268104	0.522855	-3.33546
MMP28	-2.23532	7.66374	-2.40508	0.0268251	0.522855	-3.33587
C11orf35	-0.923176	5.08886	-2.40412	0.0268782	0.522855	-3.33736
LOC102723742	-0.773697	0.645345	-2.40323	0.0269274	0.522855	-3.33874
SLC8A2	1.70659	5.25474	2.40259	0.0269633	0.522855	-3.33974
RAB3B	-1.93148	7.74074	-2.40032	0.0270903	0.522855	-3.34327
NAPRT1	-1.24201	8.52893	-2.40031	0.0270905	0.522855	-3.34327
PCDH1	-1.70459	9.19698	-2.39998	0.0271093	0.522855	-3.3438
AJUBA	-1.1535	8.22806	-2.39937	0.0271435	0.522855	-3.34474
FBXO46	-0.875547	7.39313	-2.39893	0.027168	0.522855	-3.34542
ESRG	-0.773697	0.845345	-2.39858	0.0271877	0.522855	-3.34597
SHROOM3	-1.43665	9.49081	-2.3981	0.0272147	0.522855	-3.34671
DUXA	-0.792481	1.01323	-2.39684	0.0272856	0.522855	-3.34867
NXNL2	-1.03311	2.70561	-2.3963	0.0273162	0.522855	-3.34951
SNORA18	-0.794133	3.23346	-2.39525	0.0273751	0.522855	-3.35113
UBE2Q2P2	-0.796347	1.97955	-2.39455	0.0274148	0.522855	-3.35222
CYP39A1	0.864292	6.43534	2.39369	0.0274636	0.522855	-3.35355
EPHA2	-1.82006	8.98441	-2.39284	0.027512	0.522855	-3.35488
FLNB	-1.24161	11.6606	-2.39269	0.0275206	0.522855	-3.35511
USP50	-0.570437	5.10973	-2.39265	0.0275225	0.522855	-3.35517
GORASP2	-0.623817	10.4712	-2.3925	0.027531	0.522855	-3.3554
GRIN2D	-2.37843	5.61553	-2.39208	0.0275549	0.522855	-3.35605
LOC102723385	-1.16004	4.26191	-2.39194	0.0275632	0.522855	-3.35628
TNNI3	-1.65248	1.50697	-2.39192	0.0275641	0.522855	-3.3563
HYOU1	-0.553242	11.2368	-2.39136	0.0275962	0.522855	-3.35718
PALB2	-1.00285	7.74347	-2.39005	0.027671	0.522855	-3.35921
ZNF526	-0.942482	7.29449	-2.38974	0.0276885	0.522855	-3.35968
LOC101927678	-0.997728	0.498864	-2.38946	0.0277043	0.522855	-3.36011
GREM1	-2.53606	10.3656	-2.38888	0.0277376	0.522855	-3.36101
ASIC3	-1.28111	2.88747	-2.38885	0.0277395	0.522855	-3.36107
SLCO4A1	-2.24829	5.39047	-2.38801	0.0277875	0.522855	-3.36236
LPO	-1.31548	1.17473	-2.38777	0.0278015	0.522855	-3.36274
LINC00593	-0.458496	0.229248	-2.38603	0.0279015	0.522855	-3.36544
ADAMTS20	-0.458496	0.229248	-2.38603	0.0279015	0.522855	-3.36544
IFNL3	-0.458496	0.229248	-2.38603	0.0279015	0.522855	-3.36544
LOC101929125	-0.458496	0.229248	-2.38603	0.0279015	0.522855	-3.36544
XRCC2	-1.17618	3.78928	-2.38541	0.0279367	0.522855	-3.36639
NUDT16P1	-0.553803	6.83406	-2.38459	0.027984	0.522855	-3.36766
MTCP1	-0.719685	3.94442	-2.38432	0.0279997	0.522855	-3.36808
CEP83	-0.820884	7.13475	-2.38349	0.0280477	0.522855	-3.36936
FBXL6	-0.742696	6.59477	-2.38334	0.0280562	0.522855	-3.36959
FAM160A2	-0.902486	8.34711	-2.38325	0.0280613	0.522855	-3.36973
SH3TC2	-1.8191	4.95994	-2.38245	0.0281078	0.522855	-3.37097
IQCF1	-0.516992	0.258496	-2.38207	0.0281298	0.522855	-3.37156
MIA	-0.516992	0.258496	-2.38207	0.0281298	0.522855	-3.37156
OR7C1	-0.516992	0.258496	-2.38207	0.0281298	0.522855	-3.37156
OR8G5	-0.516992	0.258496	-2.38207	0.0281298	0.522855	-3.37156
PSG6	-0.516992	0.258496	-2.38207	0.0281298	0.522855	-3.37156
TBX5-AS1	-0.516992	0.258496	-2.38207	0.0281298	0.522855	-3.37156
KIAA0907	-1.00417	8.40348	-2.3814	0.0281686	0.522855	-3.3726
LINC00857	-1.69455	5.38162	-2.38088	0.0281992	0.522855	-3.37341
KISS1	-1.3407	1.78507	-2.38056	0.0282176	0.522855	-3.3739
UNC79	1.34816	5.10733	2.38025	0.0282359	0.522855	-3.37439
MFSD2A	-2.16147	5.51637	-2.3799	0.028256	0.522855	-3.37492
TMEM114	-0.887036	0.443518	-2.3794	0.0282853	0.522855	-3.3757
CSMD3	2.1268	2.80417	2.37898	0.0283095	0.522855	-3.37634
RXRG	1.79303	3.82038	2.37883	0.0283186	0.522855	-3.37659
ATP2C2	-2.48625	5.87992	-2.3787	0.0283257	0.522855	-3.37677
AGRP	-1.48062	1.8743	-2.37868	0.0283269	0.522855	-3.37681
ZNF717	-0.636544	5.45784	-2.3783	0.0283493	0.522855	-3.3774
ANXA2P1	-1.47707	3.56617	-2.37792	0.0283713	0.522855	-3.37798
VDR	-2.06077	8.29989	-2.37752	0.0283951	0.522855	-3.37861
GABRB2	-1.77775	3.62697	-2.37579	0.0284961	0.522855	-3.38128
KRT23	-1.99901	7.21451	-2.37529	0.0285256	0.522855	-3.38205
CCDC148	-1.27308	4.14318	-2.37451	0.0285714	0.522855	-3.38326
IGSF8	-0.884588	8.58462	-2.3738	0.0286131	0.522855	-3.38435
TMEM180	-0.900264	6.2561	-2.37356	0.0286276	0.522855	-3.38473
ZNF576	-0.974731	7.2541	-2.37275	0.0286753	0.522855	-3.38598
LINC01004	-0.937001	5.5944	-2.37249	0.0286906	0.522855	-3.38638
SPATA3-AS1	-0.707682	0.953841	-2.37202	0.0287181	0.522855	-3.3871
BAK1	-1.16184	8.39562	-2.37191	0.0287247	0.522855	-3.38727
EXOSC5	-0.677875	7.80251	-2.36999	0.0288386	0.522855	-3.39025
TOP1P2	-1.28435	2.75209	-2.36998	0.0288393	0.522855	-3.39026
GGN	-1.40115	3.19712	-2.36982	0.0288484	0.522855	-3.3905
LPAR2	-0.756016	7.03211	-2.36969	0.0288566	0.522855	-3.39072
HIST2H2BE	-1.5086	6.98033	-2.36944	0.0288713	0.522855	-3.3911
PPP1R16A	-0.434424	8.05778	-2.36922	0.028884	0.522855	-3.39143
FOXH1	-1.11869	5.1368	-2.36916	0.028888	0.522855	-3.39153
MAPK13	-0.642413	9.86073	-2.36884	0.028907	0.522855	-3.39202
ANKRD18B	-1.08138	0.740689	-2.36848	0.0289284	0.522855	-3.39258
APBA2	-0.826206	7.22847	-2.36793	0.0289608	0.522855	-3.39342
FAM213B	-1.28446	8.57905	-2.36777	0.0289705	0.522855	-3.39367
LINC01133	-2.27903	6.60469	-2.36728	0.0289998	0.522855	-3.39443
SCT	-1.86022	3.71976	-2.36578	0.0290894	0.522855	-3.39675
PLEKHG7	-1.44236	3.39135	-2.36563	0.0290983	0.522855	-3.39697
DPP10	3.05976	4.25498	2.36559	0.0291008	0.522855	-3.39704
SFMBT1	-0.580294	7.89839	-2.36543	0.0291105	0.522855	-3.39729
LOC100506082	0.6848	1.03309	2.36498	0.0291373	0.522855	-3.39798
PKD1L2	-1.76401	3.02927	-2.36487	0.0291438	0.522855	-3.39815
MCEMP1	-2.61625	5.50764	-2.36479	0.029149	0.522855	-3.39828
MIR4435-1HG	-1.95163	6.62699	-2.36432	0.0291771	0.522855	-3.399
PLP2	-1.01121	10.1478	-2.36415	0.0291869	0.522855	-3.39926
SNHG22	-1.06707	5.84476	-2.36411	0.0291892	0.522855	-3.39932
PTPRU	-1.017	8.93624	-2.3638	0.029208	0.522855	-3.3998
TMEM54	-1.26639	8.72848	-2.36368	0.0292155	0.522855	-3.39999
RAB3C	1.29418	5.04598	2.36301	0.0292558	0.522855	-3.40103
C2CD4B	1.62374	6.92085	2.36298	0.0292571	0.522855	-3.40106
CHML	-1.47581	7.89331	-2.36248	0.0292877	0.522855	-3.40184
HDHD3	-0.766361	8.43004	-2.36244	0.0292897	0.522855	-3.4019
CHST6	-2.35123	4.21506	-2.36214	0.0293078	0.522855	-3.40236
PIK3C2B	-1.06191	8.7726	-2.36192	0.0293211	0.522855	-3.4027
RAB11FIP5	-0.737638	9.11151	-2.36083	0.0293868	0.522855	-3.40438
LOC100289019	-1.01117	5.64397	-2.36042	0.029412	0.522855	-3.40502
LOC102467147	-1.06435	1.74917	-2.36026	0.0294214	0.522855	-3.40526
LINC00518	-1.30928	1.08683	-2.36012	0.0294298	0.522855	-3.40547
KIAA1217	-1.22261	9.84842	-2.35958	0.0294625	0.522855	-3.40631
LGALS7	-1.77366	1.14533	-2.35953	0.0294657	0.522855	-3.40639
CPNE7	-2.08201	5.64295	-2.35924	0.0294831	0.522855	-3.40683
BAMBI	-1.21099	7.21782	-2.35916	0.0294881	0.522855	-3.40696
HIST1H2BO	-1.01699	0.866993	-2.35911	0.0294908	0.522855	-3.40703
HSPH1	-1.23418	10.2046	-2.35875	0.0295126	0.522855	-3.40758
HPS3	-1.252	9.62658	-2.35864	0.0295196	0.522855	-3.40776
UNC93B1	-1.15829	9.22481	-2.35837	0.0295359	0.522855	-3.40818
HIST1H2BE	-1.08842	0.844209	-2.35801	0.0295576	0.522855	-3.40873
NTSR1	-1.54399	2.71484	-2.35788	0.0295656	0.522855	-3.40893
HOXB6	-1.78308	6.22764	-2.35779	0.0295713	0.522855	-3.40907
MIR6720	-1.50229	3.1655	-2.35745	0.0295917	0.522855	-3.40959
TONSL	-1.0496	5.91929	-2.35696	0.0296218	0.522855	-3.41035
SLC16A5	-1.55433	6.51218	-2.35653	0.0296474	0.522855	-3.411
UPK3B	-1.34302	4.47205	-2.3561	0.0296741	0.522855	-3.41168
S100A11	-1.91619	12.026	-2.35561	0.0297037	0.522855	-3.41242
LINC00880	-1.34612	2.01294	-2.35542	0.0297155	0.522855	-3.41272
FBXO22-AS1	-0.721669	7.11581	-2.35532	0.0297214	0.522855	-3.41287
TCERG1L	1.43207	2.54819	2.35447	0.0297735	0.522855	-3.41418
IAPP	3.41257	6.69848	2.35441	0.0297772	0.522855	-3.41428
IL1RAP	-1.8811	8.64844	-2.35431	0.0297831	0.522855	-3.41443
TRAPPC6A	-1.00288	8.16504	-2.3536	0.0298265	0.522855	-3.41552
EFNA4	-1.20547	6.67616	-2.35265	0.0298849	0.522855	-3.41699
NFKBIB	-0.975644	8.09966	-2.35243	0.0298983	0.522855	-3.41732
TMEM62	-1.15965	8.80262	-2.35217	0.029914	0.522855	-3.41772
MIF	-0.992171	11.108	-2.35171	0.0299427	0.522855	-3.41844
CLASRP	-0.769779	8.14377	-2.35161	0.0299489	0.522855	-3.41859
PMEPA1	-1.55212	11.4962	-2.35134	0.0299655	0.522855	-3.41901
IFLTD1	1.03987	1.01994	2.35095	0.0299894	0.522855	-3.4196
TBCE	-0.596605	8.23688	-2.3509	0.0299923	0.522855	-3.41968
SLC41A2	-0.976774	8.73862	-2.35022	0.0300341	0.522855	-3.42072
DDX60L	-1.44388	8.94074	-2.34924	0.030095	0.522855	-3.42224
PARP12	-0.956788	9.18009	-2.34906	0.0301058	0.522855	-3.42251
SEMA7A	-2.51601	7.67998	-2.34905	0.0301066	0.522855	-3.42253
MFSD10	-1.04025	8.95302	-2.34831	0.0301524	0.522855	-3.42367
STAC	-2.30507	4.98335	-2.34801	0.0301708	0.522855	-3.42413
LOC100127888	-1.88019	3.98926	-2.34746	0.0302051	0.522855	-3.42498
CENPF	-1.90766	7.38842	-2.34708	0.0302283	0.522855	-3.42555
AVL9	-0.8678	8.19763	-2.3469	0.0302392	0.522855	-3.42583
LGALS7B	-1.39024	0.695119	-2.34627	0.0302787	0.522855	-3.4268
CLCN1	-1.87196	3.0307	-2.34583	0.030306	0.522855	-3.42748
C19orf55	-0.988684	5.16085	-2.34555	0.0303237	0.522855	-3.42792
SUPT5H	-0.912015	10.4841	-2.34532	0.0303379	0.522855	-3.42827
MYO1A	-2.18282	5.29519	-2.34465	0.0303794	0.522855	-3.42929
MYO6	-1.05987	10.054	-2.3445	0.0303887	0.522855	-3.42952
LINC00704	-1.45687	1.86063	-2.34401	0.0304195	0.522855	-3.43028
CGB7	-1.42152	1.24295	-2.344	0.03042	0.522855	-3.4303
DTX3L	-1.22375	10.0543	-2.34296	0.0304845	0.522855	-3.43188
DNAJC3	-0.62632	10.9588	-2.34272	0.0304995	0.522855	-3.43225
FOXP3	-1.27052	5.18739	-2.34201	0.0305443	0.522855	-3.43335
ZNF224	-1.02819	7.89488	-2.34195	0.030548	0.522855	-3.43344
RAD54B	-1.00427	5.87124	-2.34189	0.0305515	0.522855	-3.43353
NAT8L	1.51188	6.20229	2.34172	0.0305625	0.522855	-3.4338
HTATIP2	-1.11392	9.62366	-2.34159	0.0305705	0.522855	-3.43399
RNF32	-0.77729	4.82798	-2.34156	0.0305724	0.522855	-3.43404
CARD11	-1.96778	8.2474	-2.34013	0.030662	0.522855	-3.43623
TMEM81	-0.688769	4.38282	-2.34012	0.0306626	0.522855	-3.43625
KIF14	-1.75826	5.08026	-2.33794	0.0308003	0.522855	-3.43961
OXTR	-1.62809	5.47283	-2.3378	0.0308091	0.522855	-3.43982
C10orf55	-2.15409	8.70645	-2.33758	0.0308226	0.522855	-3.44015
BTG2	1.10026	11.3806	2.33702	0.0308582	0.522855	-3.44101
GPR89A	-0.485088	5.28484	-2.3369	0.0308658	0.522855	-3.4412
GFPT1	-0.650148	11.095	-2.33623	0.0309079	0.522855	-3.44222
LY6E	-1.51231	10.8869	-2.33518	0.0309745	0.522855	-3.44383
UBE2V1	-1.13691	3.28058	-2.33518	0.0309746	0.522855	-3.44384
TRIB3	-1.07122	7.18183	-2.33475	0.0310016	0.522855	-3.44449
COL8A2	-2.16868	8.77749	-2.33425	0.0310336	0.522855	-3.44526
IRF9	-1.29027	9.69276	-2.33353	0.0310793	0.522855	-3.44637
TFF2	-3.24573	7.03561	-2.3335	0.031081	0.522855	-3.44641
RAI14	-1.58804	10.0727	-2.3325	0.0311452	0.522855	-3.44795
CDIPT-AS1	-1.16382	1.52114	-2.3321	0.0311705	0.522855	-3.44856
PKP2	-1.16601	8.64571	-2.33164	0.0311996	0.522855	-3.44926
TPD52	-0.799941	10.0225	-2.3311	0.0312343	0.522855	-3.45009
GSDMC	-1.48088	3.15554	-2.33037	0.0312808	0.522855	-3.45121
LOC284889	-0.984344	11.128	-2.33033	0.0312837	0.522855	-3.45128
GALNT12	-0.950464	8.47392	-2.32957	0.0313322	0.522855	-3.45244
LYPD5	-1.65826	4.81598	-2.32886	0.0313778	0.522855	-3.45353
SLC5A10	-0.854696	4.01964	-2.32868	0.0313895	0.522855	-3.45381
KCNJ14	-1.03652	3.24904	-2.32805	0.03143	0.522855	-3.45477
CLDN23	-1.65549	7.03141	-2.32772	0.031451	0.522855	-3.45527
IFIT3	-1.33594	9.32352	-2.32732	0.0314768	0.522855	-3.45589
TTLL12	-1.03772	9.04064	-2.32732	0.0314769	0.522855	-3.45589
LRP10	-0.990456	11.2193	-2.32684	0.0315077	0.522855	-3.45662
FAM84B	-0.905267	9.42723	-2.3251	0.0316198	0.522855	-3.45928
PLOD3	-1.10807	9.34239	-2.324	0.0316911	0.522855	-3.46097
CAPN15	-0.518498	8.71581	-2.32392	0.0316967	0.522855	-3.4611
XRCC1	-0.833165	8.75732	-2.3227	0.0317758	0.522855	-3.46297
BUB1	-1.78637	6.29117	-2.32197	0.0318232	0.522855	-3.46409
TSPAN3	-1.1211	12.1963	-2.32189	0.0318285	0.522855	-3.46421
VPS13A	-0.874483	9.21007	-2.32136	0.0318626	0.522855	-3.46501
CNNM1	-1.17669	5.29083	-2.32118	0.0318743	0.522855	-3.46529
RAD9A	-0.752456	8.14518	-2.3211	0.0318799	0.522855	-3.46542
LOC101241902	-1.36861	2.85599	-2.32108	0.0318812	0.522855	-3.46545
PUS7	-0.882429	7.44414	-2.32097	0.031888	0.522855	-3.46561
ALS2CL	-1.23174	8.06806	-2.32051	0.031918	0.522855	-3.46631
HES2	-2.2135	3.23911	-2.31961	0.0319768	0.522855	-3.46769
HIST1H2AC	-1.25713	7.71682	-2.31957	0.0319797	0.522855	-3.46776
BLZF1	-1.11485	8.4731	-2.31954	0.0319811	0.522855	-3.46779
RUSC1	-1.10175	8.36022	-2.31954	0.0319812	0.522855	-3.46779
SYVN1	-0.401035	9.43417	-2.31914	0.0320073	0.522855	-3.4684
HDGF	-1.11031	11.341	-2.31893	0.0320209	0.522855	-3.46872
FANCD2OS	-0.862964	2.94885	-2.31802	0.0320809	0.522855	-3.47013
HPGD	-2.1352	8.35329	-2.31747	0.0321168	0.522855	-3.47096
SLC14A1	1.07092	5.58261	2.31734	0.0321251	0.522855	-3.47116
USP18	-1.16825	7.61422	-2.31708	0.0321425	0.522855	-3.47156
HIST1H2BG	-1.23012	1.73205	-2.31658	0.0321754	0.522855	-3.47233
DGCR11	-0.917844	3.92955	-2.3163	0.0321936	0.522855	-3.47275
SLC6A6	-2.00868	10.4424	-2.31617	0.0322021	0.522855	-3.47295
ACSF3	-0.647874	7.75961	-2.31597	0.0322154	0.522855	-3.47326
LY75	-1.73073	6.99108	-2.31596	0.032216	0.522855	-3.47327
LINC01268	-1.24171	3.94372	-2.31534	0.032257	0.522855	-3.47422
LOC645434	2.01883	3.19371	2.31519	0.0322669	0.522855	-3.47445
FCRLB	-1.14433	4.03444	-2.3149	0.0322859	0.522855	-3.47489
SYT13	-1.78516	9.06249	-2.31468	0.0323002	0.522855	-3.47523
PSMC4	-1.14592	9.77598	-2.31456	0.032308	0.522855	-3.47541
C10orf35	-0.900344	6.07935	-2.31433	0.0323236	0.522855	-3.47577
SPDYE5	-0.900375	2.1386	-2.31431	0.0323251	0.522855	-3.4758
LOC100130075	-0.781378	1.34919	-2.31386	0.0323546	0.522855	-3.47649
LOC101927780	-1.12322	2.47291	-2.31323	0.032396	0.522855	-3.47744
COL19A1	1.31738	2.31111	2.31257	0.0324397	0.522855	-3.47845
SLFN13	-1.45124	7.50299	-2.31237	0.0324531	0.522855	-3.47876
STAU1	-0.647691	10.8674	-2.31198	0.0324791	0.522855	-3.47936
LOC643441	-0.558496	0.279248	-2.31177	0.0324926	0.522855	-3.47967
NIPAL4	-1.29957	1.20828	-2.31135	0.0325207	0.522855	-3.48032
CD46	-0.865797	12.102	-2.31087	0.0325524	0.522855	-3.48105
TICAM1	-1.14364	7.85612	-2.31029	0.0325913	0.522855	-3.48194
TMEM41A	-0.977335	8.40391	-2.31022	0.0325957	0.522855	-3.48204
ERCC6L	-1.45037	4.21407	-2.3102	0.0325967	0.522855	-3.48207
ZNF774	-1.10586	4.74319	-2.30912	0.032669	0.522855	-3.48372
ACTN4	-1.24183	12.3369	-2.30905	0.0326738	0.522855	-3.48383
CAPG	-1.91523	11.1966	-2.30821	0.0327297	0.522855	-3.48511
PRR5L	-1.80265	7.61882	-2.30787	0.0327523	0.522855	-3.48563
LOC101927230	0.722882	0.361441	2.30785	0.0327539	0.522855	-3.48567
LINC00501	-1.07448	1.03724	-2.30731	0.0327899	0.522855	-3.48649
HOXC11	-1.99058	1.59529	-2.30727	0.0327925	0.522855	-3.48655
INSIG2	-1.03001	9.72015	-2.30647	0.0328459	0.522855	-3.48776
CCR8	-1.6539	3.18526	-2.30647	0.032846	0.522855	-3.48777
TRPA1	-1.35682	6.41605	-2.30628	0.0328589	0.522855	-3.48806
SAMD10	-0.868657	5.54199	-2.30565	0.0329007	0.522855	-3.48901
CDK2AP2	-0.602632	8.69327	-2.30521	0.0329307	0.522855	-3.48969
TRIM50	2.08378	4.09692	2.30483	0.0329559	0.522855	-3.49027
KRT7	-1.89635	11.4236	-2.30482	0.0329569	0.522855	-3.49029
SAMD12-AS1	-1.16736	2.21767	-2.30451	0.0329776	0.522855	-3.49076
HNF1A	-0.750073	6.44437	-2.3045	0.0329782	0.522855	-3.49077
DKFZP434K028	-1.32586	1.64431	-2.30413	0.033003	0.522855	-3.49134
RET	1.02751	4.93692	2.30364	0.0330356	0.522855	-3.49207
ACAD11	-0.764177	4.34808	-2.3034	0.0330519	0.522855	-3.49244
YIF1A	-0.64189	9.29192	-2.30278	0.0330937	0.522855	-3.49339
ACADL	1.74163	6.20495	2.30274	0.0330964	0.522855	-3.49345
SHC3	0.770875	6.16795	2.30274	0.0330968	0.522855	-3.49346
CANT1	-1.09784	9.6868	-2.3027	0.0330995	0.522855	-3.49352
DPYSL4	-1.78724	4.78461	-2.30247	0.0331149	0.522855	-3.49387
HN1L	-1.02455	10.081	-2.3023	0.0331265	0.522855	-3.49413
DLK1	2.48994	5.70589	2.3019	0.0331531	0.522855	-3.49473
ARHGEF35	-1.03148	6.64399	-2.30127	0.0331961	0.522855	-3.4957
IGSF3	-1.2935	8.21776	-2.30087	0.033223	0.522855	-3.49631
TMEM79	-0.868356	6.12696	-2.30008	0.0332763	0.522855	-3.49751
CCNJL	-1.77586	4.58746	-2.29997	0.0332838	0.522855	-3.49767
SGIP1	-1.85554	6.00896	-2.29923	0.0333344	0.522855	-3.49881
ANKRD36	-1.03085	5.54543	-2.29846	0.0333864	0.522855	-3.49998
CA10	1.23517	1.62527	2.2984	0.0333902	0.522855	-3.50006
COX6B2	-2.52272	3.61016	-2.29794	0.0334218	0.522855	-3.50077
LARP1	-0.604057	11.2343	-2.2979	0.0334244	0.522855	-3.50083
ORC6	-1.60007	4.88097	-2.29739	0.0334591	0.522855	-3.5016
TNFRSF10A	-1.53901	6.64107	-2.29727	0.0334673	0.522855	-3.50179
VDAC1	-0.953673	11.3542	-2.29689	0.0334929	0.522855	-3.50236
OLFM3	0.816993	0.866993	2.29639	0.0335271	0.522855	-3.50312
CTSV	-1.53168	5.64573	-2.29611	0.0335464	0.522855	-3.50355
CLPTM1L	-0.657819	10.275	-2.29607	0.0335491	0.522855	-3.50361
DZANK1	-0.972039	5.24718	-2.29592	0.0335594	0.522855	-3.50384
DOCK5	-1.33341	8.1444	-2.29501	0.0336218	0.522855	-3.50523
LACTB2	-1.09521	8.37914	-2.29478	0.0336377	0.522855	-3.50558
FAM196B	-1.42061	2.16128	-2.29459	0.0336507	0.522855	-3.50587
COL12A1	-2.10008	11.6957	-2.29409	0.0336844	0.522855	-3.50662
DKKL1	1.01217	1.82157	2.29367	0.0337133	0.522855	-3.50726
EREG	-2.68685	3.908	-2.29324	0.0337428	0.522855	-3.50792
SLC29A2	-0.785849	6.20826	-2.29313	0.0337503	0.522855	-3.50808
ETHE1	-1.12469	8.78541	-2.29224	0.0338115	0.522855	-3.50944
LOC200772	0.9	1.04069	2.29119	0.0338843	0.522855	-3.51105
ZPLD1	-2.00115	4.62581	-2.29113	0.033888	0.522855	-3.51113
PDE4C	-1.55924	4.43861	-2.29046	0.0339344	0.522855	-3.51215
NDFIP2	-0.89573	9.81627	-2.28906	0.0340311	0.522855	-3.51428
CAPZA3	-0.616993	0.608496	-2.28887	0.0340441	0.522855	-3.51457
FSCN3	-0.616993	0.608496	-2.28887	0.0340441	0.522855	-3.51457
SLC26A5	-1.02627	1.68862	-2.28868	0.0340575	0.522855	-3.51486
OSBPL3	-1.74186	8.41412	-2.28863	0.0340611	0.522855	-3.51494
PMM2	-0.609871	8.96812	-2.2885	0.0340699	0.522855	-3.51513
LINC00922	-1.81408	3.70802	-2.28845	0.0340737	0.522855	-3.51521
PRKCZ	-0.603397	7.80669	-2.28842	0.0340752	0.522855	-3.51525
KIF26B	-2.42929	7.64024	-2.28796	0.034107	0.522855	-3.51595
GSTP1	-1.06383	12.2807	-2.28781	0.0341175	0.522855	-3.51618
HMGA2	-2.0139	4.21526	-2.28762	0.0341312	0.522855	-3.51647
KDM5B	-1.16882	9.84162	-2.28677	0.0341899	0.522855	-3.51776
TMEM262	-0.773019	2.41822	-2.28652	0.034207	0.522855	-3.51813
DNAAF3	-1.11759	3.78042	-2.28634	0.0342196	0.522855	-3.51841
LOC100507156	-1.76951	5.44241	-2.28589	0.0342514	0.522855	-3.5191
FAM110C	-0.734376	7.6229	-2.28543	0.0342834	0.522855	-3.5198
CDX2	-1.27994	5.75997	-2.28523	0.0342969	0.522855	-3.52009
NIPA1	-1.04052	8.36533	-2.28389	0.0343907	0.522855	-3.52214
MIR614	-0.81472	0.665856	-2.28358	0.0344123	0.522855	-3.52261
CENPV	-0.934949	7.01827	-2.28337	0.034427	0.522855	-3.52293
C5	0.813007	7.81259	2.28327	0.034434	0.522855	-3.52308
TBL3	-0.612869	8.47127	-2.28282	0.0344658	0.522855	-3.52377
FAM205B	0.575489	0.387744	2.28268	0.0344756	0.522855	-3.52398
IZUMO4	0.624286	4.883	2.28258	0.0344826	0.522855	-3.52413
CYB5A	0.420311	10.3943	2.28219	0.0345099	0.522855	-3.52472
LOC153910	-0.758496	0.479248	-2.28213	0.0345141	0.522855	-3.52481
EBNA1BP2	-0.746558	9.07207	-2.28191	0.034529	0.522855	-3.52514
CSTF2	-1.1399	7.44	-2.28144	0.0345623	0.522855	-3.52586
STAT1	-1.2256	11.7708	-2.28133	0.0345697	0.522855	-3.52602
LDHA	-1.70607	12.8344	-2.28109	0.0345868	0.522855	-3.52639
THBS2	-2.43646	12.3289	-2.28099	0.0345938	0.522855	-3.52654
RFX8	-1.22353	3.15242	-2.28064	0.0346185	0.522855	-3.52707
LOC100131315	-2.21738	5.57217	-2.28041	0.0346346	0.522855	-3.52742
BDH1	-0.916465	6.74189	-2.28038	0.0346371	0.522855	-3.52747
TYMP	-1.83689	9.57115	-2.28031	0.0346419	0.522855	-3.52758
ANKLE2	-1.06411	9.77859	-2.28029	0.0346432	0.522855	-3.5276
SLC7A5P2	-1.06076	3.13028	-2.27927	0.0347148	0.522855	-3.52915
PPDPF	-0.918012	9.95441	-2.2777	0.0348256	0.522855	-3.53153
SYT8	-2.27889	6.37169	-2.27744	0.0348439	0.522855	-3.53192
UBE2C	-2.11705	5.67021	-2.27676	0.0348922	0.522855	-3.53295
IL4I1	-2.07798	6.27691	-2.27585	0.0349567	0.522855	-3.53434
CMPK2	-1.07243	7.61863	-2.27583	0.0349582	0.522855	-3.53437
SLC52A2	-0.874009	8.59856	-2.27569	0.0349683	0.522855	-3.53458
RECQL4	-0.92692	5.92858	-2.27568	0.0349691	0.522855	-3.5346
APOBEC4	-0.942849	1.66211	-2.27557	0.0349767	0.522855	-3.53476
GLOD5	-1.17194	2.76549	-2.27554	0.0349788	0.522855	-3.53481
DMBT1	-3.0926	7.09505	-2.27366	0.0351126	0.522855	-3.53766
CD274	-1.26599	6.58588	-2.27357	0.035119	0.522855	-3.5378
LOC146880	-1.30363	7.22477	-2.27295	0.035163	0.522855	-3.53873
HSD11B2	-1.00381	6.0751	-2.27254	0.035192	0.522855	-3.53935
RHPN1	-1.05538	6.31079	-2.27208	0.0352252	0.522855	-3.54005
BCL2L14	-1.11878	6.33997	-2.27132	0.0352796	0.522855	-3.5412
SLC18A3	1.04374	0.680367	2.27077	0.035319	0.522855	-3.54204
TNFRSF21	-1.53736	10.2437	-2.27019	0.0353601	0.522855	-3.5429
RNF212	1.03654	5.69133	2.2699	0.0353808	0.522855	-3.54334
ELL3	-0.820704	6.22595	-2.2696	0.0354028	0.522855	-3.54381
INF2	-1.26519	9.63712	-2.26959	0.0354035	0.522855	-3.54382
TMEM101	-0.671266	8.99554	-2.26796	0.0355204	0.522855	-3.54628
KCNJ5	1.39792	8.15925	2.26787	0.0355272	0.522855	-3.54643
DNAH17-AS1	-1.09069	1.37933	-2.26777	0.0355344	0.522855	-3.54658
CCNB2	-1.80818	5.64422	-2.26775	0.0355358	0.522855	-3.54661
C9orf135	1.22117	1.61002	2.26693	0.0355948	0.522855	-3.54785
SSMEM1	0.5	0.25	2.26547	0.0357004	0.522855	-3.55006
SLC25A37	-0.770085	7.93533	-2.26531	0.0357115	0.522855	-3.55029
LOC101928290	-0.855481	6.2655	-2.26504	0.0357316	0.522855	-3.55071
PSMB8	-0.575489	0.587744	-2.26388	0.0358157	0.522855	-3.55247
C16orf96	0.853357	2.0303	2.26387	0.0358159	0.522855	-3.55247
GRP	-2.05524	4.86879	-2.26343	0.0358483	0.522855	-3.55314
KRT18P55	0.865535	0.923457	2.26343	0.0358484	0.522855	-3.55315
BCAR1	-1.08126	9.5714	-2.26329	0.0358581	0.522855	-3.55335
PIAS3	-0.980975	8.48338	-2.26328	0.0358592	0.522855	-3.55337
LINC00482	-1.13775	3.45725	-2.26309	0.0358731	0.522855	-3.55366
ABHD11	-0.976026	8.12556	-2.26212	0.035943	0.522855	-3.55511
FAM83D	-2.02202	5.15003	-2.26162	0.0359801	0.522855	-3.55588
FNDC3B	-1.00803	10.9098	-2.26156	0.0359838	0.522855	-3.55596
LINC01141	-0.707682	0.753841	-2.26071	0.0360463	0.522855	-3.55726
FAM129A	0.615886	10.7437	2.26029	0.0360766	0.522855	-3.55788
TRAF2	-0.980546	7.67059	-2.26018	0.0360846	0.522855	-3.55805
FRMD6-AS1	-1.15018	2.41835	-2.26017	0.0360855	0.522855	-3.55807
OAS2	-1.83237	9.289	-2.2598	0.0361125	0.522855	-3.55863
PDZD3	-1.85408	4.02787	-2.25973	0.0361179	0.522855	-3.55874
KDF1	-0.808008	6.78643	-2.25961	0.0361264	0.522855	-3.55891
ENO1	-1.40572	13.0504	-2.25884	0.0361826	0.522855	-3.56007
CXCL8	-2.70018	9.21468	-2.25864	0.0361975	0.522855	-3.56038
CXCL12	1.15785	11.1612	2.25841	0.036214	0.522855	-3.56072
SLC20A2	-0.536367	9.56022	-2.258	0.0362446	0.522855	-3.56135
PAWR	-1.07074	8.00437	-2.25784	0.0362557	0.522855	-3.56158
POSTN	-2.96022	12.3496	-2.25714	0.0363075	0.522855	-3.56264
MICALL2	-1.28326	7.84931	-2.25612	0.0363828	0.522855	-3.56419
LANCL3	-1.46688	3.24653	-2.25609	0.0363845	0.522855	-3.56423
PSEN1	-1.07852	10.3857	-2.25604	0.0363885	0.522855	-3.56431
CYP2C9	-1.5342	3.29074	-2.25589	0.0363995	0.522855	-3.56453
MEGF11	-1.28144	2.1484	-2.25564	0.0364175	0.522855	-3.5649
CTSD	-1.22616	13.4305	-2.25475	0.0364837	0.522855	-3.56626
ONECUT2	-1.69749	8.44525	-2.25455	0.0364982	0.522855	-3.56655
ENO2	-1.97173	8.32465	-2.25436	0.036512	0.522855	-3.56684
MUC12	-1.50203	3.51701	-2.25414	0.0365281	0.522855	-3.56717
PDCD2L	-0.675568	6.67751	-2.25381	0.0365529	0.522855	-3.56767
DDAH1	-0.772363	10.0775	-2.25381	0.0365532	0.522855	-3.56768
SLC7A1	-0.718227	9.62672	-2.25298	0.0366139	0.522855	-3.56892
ROCK1P1	-0.934893	3.9988	-2.25244	0.0366544	0.522855	-3.56974
PXMP2	0.470826	7.40439	2.25171	0.0367082	0.522855	-3.57083
ACSM2B	0.849185	0.941585	2.25158	0.0367177	0.522855	-3.57103
CDC42BPG	-0.758098	7.6496	-2.25141	0.0367307	0.522855	-3.57129
SYNJ2	-0.829084	8.81135	-2.25097	0.0367636	0.522855	-3.57196
RIF1	-1.03508	9.63694	-2.2509	0.0367682	0.522855	-3.57205
LOC643355	1.10248	3.89581	2.25085	0.036772	0.522855	-3.57213
SLC29A4	1.21694	6.62611	2.25075	0.0367799	0.522855	-3.57229
TNFRSF10B	-1.1518	9.57268	-2.25067	0.0367855	0.522855	-3.57241
ALPK2	-2.15808	5.34136	-2.25044	0.0368027	0.522855	-3.57275
PCP4	1.62555	3.47517	2.25012	0.0368266	0.522855	-3.57324
TYR	-0.616993	0.508496	-2.25004	0.0368325	0.522855	-3.57336
DNM2	-0.863214	10.5421	-2.24987	0.036845	0.522855	-3.57361
MYOF	-1.82641	11.0388	-2.24944	0.0368775	0.522855	-3.57427
NSUN5	-0.647537	7.75664	-2.24928	0.0368888	0.522855	-3.5745
EDAR	-2.00131	4.90275	-2.24872	0.0369307	0.522855	-3.57534
ZNF385C	-0.554659	5.15354	-2.24866	0.0369356	0.522855	-3.57544
MRPS6	-1.13049	8.17319	-2.24792	0.0369905	0.522855	-3.57655
NIPAL1	-0.924575	4.93999	-2.24791	0.0369912	0.522855	-3.57656
ARNTL2	-1.86762	8.05279	-2.24743	0.0370274	0.522855	-3.57729
IFI44L	-1.60892	9.16166	-2.24731	0.0370365	0.522855	-3.57748
FHL2	-1.88208	9.85082	-2.2469	0.037067	0.522855	-3.57809
RAB39B	0.90196	5.36717	2.2467	0.0370815	0.522855	-3.57838
CDH17	-2.57809	6.95144	-2.24626	0.0371149	0.522855	-3.57905
TNFSF9	-1.87628	4.10097	-2.2456	0.0371642	0.522855	-3.58004
SLC8A1-AS1	0.805889	1.01994	2.24529	0.0371878	0.522855	-3.58052
KIF18B	-1.77338	4.4756	-2.24512	0.0372005	0.522855	-3.58077
TMEM150B	-1.68081	4.90664	-2.24499	0.0372101	0.522855	-3.58096
KRT34	-0.849185	0.424593	-2.24497	0.0372118	0.522855	-3.581
LOC392232	-0.85216	1.04307	-2.2448	0.0372243	0.522855	-3.58125
POLM	-0.865025	7.19549	-2.24478	0.0372257	0.522855	-3.58128
ATE1-AS1	-0.841667	1.99226	-2.24371	0.0373067	0.522855	-3.5829
IFIH1	-0.919806	8.84995	-2.24286	0.0373706	0.522855	-3.58418
DNAJA4	-1.2743	8.35462	-2.24282	0.0373733	0.522855	-3.58423
ST6GALNAC5	-1.99951	5.6728	-2.24256	0.0373934	0.522855	-3.58463
CLIC5	-1.64631	7.76895	-2.24252	0.0373959	0.522855	-3.58468
RUNDC1	-0.729446	8.0724	-2.24248	0.0373995	0.522855	-3.58475
C20orf24	-0.998176	7.46092	-2.24242	0.0374036	0.522855	-3.58483
YDJC	-0.828538	7.66018	-2.24224	0.0374177	0.522855	-3.58511
PLCB3	-1.16684	8.70285	-2.24161	0.0374653	0.522855	-3.58606
TMEM139	-1.23557	7.1691	-2.24119	0.0374968	0.522855	-3.58669
SLC9A7	-1.03622	8.7343	-2.23941	0.0376316	0.522855	-3.58936
ZNF550	-0.875623	7.1983	-2.23922	0.0376464	0.522855	-3.58966
LOC150776	-0.89992	6.52774	-2.23904	0.0376601	0.522855	-3.58993
CELSR3	-1.62843	6.04146	-2.23729	0.0377932	0.522855	-3.59256
CLPSL2	1.18517	1.54177	2.23724	0.0377971	0.522855	-3.59263
IL2RG	-1.8508	8.74258	-2.23705	0.0378113	0.522855	-3.59292
CLINT1	-0.852218	10.7828	-2.23702	0.0378138	0.522855	-3.59296
SRP68	-0.522128	10.2143	-2.23686	0.0378261	0.522855	-3.59321
NHS	-1.48751	7.5208	-2.23536	0.0379406	0.522855	-3.59546
ACOT7	-1.18856	7.68876	-2.23521	0.0379518	0.522855	-3.59568
SDC4	-1.25727	11.7081	-2.2346	0.0379982	0.522855	-3.59659
KDM3A	-0.823097	10.0524	-2.23415	0.0380333	0.522855	-3.59728
CTAGE10P	-0.649185	0.524593	-2.2341	0.0380369	0.522855	-3.59735
KRTDAP	-0.649185	0.524593	-2.2341	0.0380369	0.522855	-3.59735
LOC148709	-0.985818	1.6099	-2.23407	0.0380393	0.522855	-3.5974
LOC284080	-1.48085	2.24811	-2.2335	0.0380825	0.522855	-3.59824
AFMID	-0.363467	8.18976	-2.23342	0.0380887	0.522855	-3.59836
TM4SF19	-0.833985	0.975489	-2.2324	0.0381677	0.522855	-3.59991
MAT1A	2.44439	6.50826	2.23199	0.0381988	0.522855	-3.60052
POU4F1	-0.949185	0.633089	-2.23126	0.038255	0.522855	-3.60161
TST	-0.657656	8.8304	-2.23089	0.0382841	0.522855	-3.60218
DPP3	-0.928284	8.67472	-2.23071	0.0382977	0.522855	-3.60244
RALGPS2	-1.26663	8.33728	-2.23039	0.0383222	0.522855	-3.60292
BRCC3	-0.702032	8.60443	-2.22928	0.0384082	0.522855	-3.60459
ALKBH6	-0.972392	6.0786	-2.22904	0.0384267	0.522855	-3.60495
HSF2BP	-1.68607	3.72299	-2.22895	0.0384336	0.522855	-3.60508
C19orf10	-0.619444	10.4161	-2.22833	0.0384813	0.522855	-3.60601
PIGL	-0.877707	5.49964	-2.22776	0.0385259	0.522855	-3.60687
RBM41	-0.96468	8.09446	-2.22762	0.0385365	0.522855	-3.60707
SLC4A9	-0.658496	0.687744	-2.22742	0.0385523	0.522855	-3.60738
CAPN2	-1.18416	11.8785	-2.22695	0.0385885	0.522855	-3.60808
SH2D4A	-0.833051	8.45132	-2.22676	0.0386033	0.522855	-3.60836
TFF3	-1.97026	8.23426	-2.22606	0.0386581	0.522855	-3.60942
FAM222B	-0.989662	7.75193	-2.22586	0.0386736	0.522855	-3.60972
NALCN	-1.38394	7.56223	-2.22558	0.0386954	0.522855	-3.61014
IGFL4	-1.13987	1.41912	-2.225	0.0387406	0.522855	-3.61101
NCLN	-0.433426	9.151	-2.22442	0.0387858	0.522855	-3.61188
ZNF205	-0.594126	7.3458	-2.22422	0.0388015	0.522855	-3.61218
NPEPPS	-0.944815	10.0162	-2.22303	0.0388947	0.522855	-3.61396
MGLL	-1.81995	9.92934	-2.22272	0.0389187	0.522855	-3.61442
ANKRD7	0.811806	2.32878	2.22271	0.0389194	0.522855	-3.61444
EIF2AK2	-1.07825	8.8976	-2.2227	0.0389201	0.522855	-3.61445
UBE2T	-1.6923	5.94364	-2.22266	0.0389231	0.522855	-3.61451
TFAP2A-AS1	-1.37404	2.38539	-2.22265	0.0389242	0.522855	-3.61453
LOC100507424	-1.06105	5.03557	-2.2224	0.0389436	0.522855	-3.6149
MCU	-1.29052	9.05939	-2.22232	0.0389502	0.522855	-3.61503
CCDC22	-0.587351	7.89633	-2.22229	0.0389521	0.522855	-3.61506
RNF103-CHMP3	-0.749185	0.674593	-2.22218	0.0389614	0.522855	-3.61524
TMED9	-0.692123	11.7074	-2.22194	0.0389798	0.522855	-3.61559
RANBP17	-0.996723	5.70437	-2.22142	0.0390203	0.522855	-3.61637
COPG1	-0.729164	11.279	-2.22105	0.0390496	0.522855	-3.61692
LOC101927550	-1.26258	6.39188	-2.22085	0.039065	0.522855	-3.61722
SCAMP3	-0.70095	9.366	-2.22041	0.0390997	0.522855	-3.61788
KCNE3	-1.14481	8.75455	-2.21965	0.0391596	0.522855	-3.61902
BEX1	2.23217	7.17362	2.21946	0.0391746	0.522855	-3.6193
LINC01001	-0.677761	1.7273	-2.21935	0.0391836	0.522855	-3.61948
STK39	-0.743459	9.26736	-2.2193	0.0391872	0.522855	-3.61954
APLN	-1.96314	4.65427	-2.2193	0.0391875	0.522855	-3.61955
RRP12	-0.563342	8.13365	-2.21868	0.0392366	0.522855	-3.62048
LGALS3BP	-1.44824	11.8555	-2.21844	0.0392553	0.522855	-3.62084
LINC01271	-1.36694	2.8755	-2.21789	0.0392983	0.522855	-3.62165
IVNS1ABP	-1.03593	11.0199	-2.21766	0.0393164	0.522855	-3.622
PPME1	-0.962064	8.64495	-2.21668	0.0393945	0.522855	-3.62347
IRS1	-1.09517	9.02061	-2.21663	0.0393985	0.522855	-3.62355
SNHG12	-1.0968	6.80546	-2.21655	0.0394045	0.522855	-3.62366
TRIM54	-1.92926	4.94166	-2.21594	0.039453	0.522855	-3.62458
FAM86JP	-0.949983	4.73572	-2.21581	0.039463	0.522855	-3.62477
TPI1	-1.18515	12.2783	-2.21567	0.0394745	0.522855	-3.62498
SMAD3	-0.851396	9.93472	-2.21562	0.0394781	0.522855	-3.62505
SMG7	-0.870134	9.81725	-2.2155	0.0394876	0.522855	-3.62523
SIPA1L1	-0.954612	9.62003	-2.21528	0.0395055	0.522855	-3.62557
SPRED3	-1.64619	5.00847	-2.21509	0.0395206	0.522855	-3.62585
VWA3B	-1.66282	2.1147	-2.2149	0.0395353	0.522855	-3.62613
ATG9B	-1.50961	5.94196	-2.21475	0.0395474	0.522855	-3.62636
GPA33	-1.92694	4.29327	-2.21426	0.0395861	0.522855	-3.62708
GRAMD1B	-1.57007	6.58494	-2.214	0.0396075	0.522855	-3.62749
NT5C3A	-0.487436	9.45052	-2.21322	0.0396692	0.522855	-3.62864
TFG	-0.845015	10.3016	-2.21207	0.0397612	0.522855	-3.63037
RNF113A	-0.57661	7.96441	-2.21184	0.0397794	0.522855	-3.63071
ATP6V1C2	-0.50555	11.1876	-2.21161	0.0397976	0.522855	-3.63105
SLC22A3	-2.311	6.42923	-2.21151	0.039806	0.522855	-3.63121
TIMM17A	-0.938556	9.60557	-2.21099	0.0398471	0.522855	-3.63198
MXRA5	-1.90969	11.1721	-2.21047	0.0398887	0.522855	-3.63275
CSF2	-1.61832	2.1136	-2.21032	0.0399011	0.522855	-3.63298
ITGB8	-1.50159	9.3684	-2.21028	0.0399038	0.522855	-3.63303
CACNG6	-1.91024	1.73061	-2.21024	0.0399071	0.522855	-3.6331
XYLT2	-0.690744	8.58838	-2.21021	0.0399099	0.522855	-3.63315
PIFO	0.716224	6.13844	2.21015	0.0399149	0.522855	-3.63324
STMN2	-2.0998	8.50652	-2.20994	0.0399316	0.522855	-3.63355
OSTN	0.675489	0.537744	2.20924	0.0399874	0.522855	-3.63459
MPL	-0.739709	3.14828	-2.20899	0.0400073	0.522855	-3.63496
CCKBR	1.81999	2.86317	2.20872	0.040029	0.522855	-3.63537
RBM20	0.843103	4.36543	2.20872	0.0400294	0.522855	-3.63537
DNAJA3	-0.645265	9.04627	-2.2079	0.0400957	0.522855	-3.6366
THUMPD2	-0.827227	7.2306	-2.20618	0.0402338	0.522855	-3.63916
GMPS	-0.700189	9.30925	-2.20593	0.040254	0.522855	-3.63954
RASSF10	-2.02946	3.36335	-2.20583	0.0402623	0.522855	-3.63969
ACP6	-0.894421	7.07042	-2.20582	0.0402633	0.522855	-3.63971
LOC100996447	-0.844995	4.85828	-2.2052	0.0403132	0.522855	-3.64063
EIF2S2	-0.551849	10.9457	-2.20447	0.0403723	0.522855	-3.64172
EPHA4	-1.636	7.23186	-2.20411	0.0404015	0.522855	-3.64226
DCST2	-1.08401	2.27961	-2.20359	0.0404434	0.522855	-3.64303
LOC285484	1	1.27549	2.20344	0.0404555	0.522855	-3.64325
FLJ45513	-1.07508	3.12633	-2.20339	0.0404602	0.522855	-3.64334
ARHGAP27	-1.33614	3.48487	-2.20323	0.0404729	0.522855	-3.64357
OTOR	-1.22143	1.26921	-2.20214	0.040561	0.522855	-3.64519
CCDC19	-0.927977	3.33118	-2.20202	0.0405708	0.522855	-3.64537
KCNK6	-0.853277	7.70711	-2.20142	0.0406198	0.522855	-3.64626
SLC25A39	-0.672256	10.213	-2.20133	0.0406271	0.522855	-3.6464
EFNB1	-1.60947	9.19155	-2.19978	0.0407534	0.522855	-3.64871
TMBIM6	-0.671748	13.4983	-2.19974	0.0407566	0.522855	-3.64877
ERMP1	-0.876652	8.87646	-2.19877	0.0408362	0.522855	-3.65022
ENDOV	-0.747679	6.89525	-2.19861	0.0408498	0.522855	-3.65046
PRR13	-1.035	10.2554	-2.19853	0.0408561	0.522855	-3.65058
SMIM6	-1.02455	5.73255	-2.19754	0.0409375	0.522855	-3.65206
FAM107A	1.49952	6.65399	2.19718	0.0409665	0.522855	-3.65259
CAMSAP3	-0.791301	7.20758	-2.19699	0.0409823	0.522855	-3.65287
CHRM2	0.984235	0.592118	2.19697	0.0409838	0.522855	-3.6529
PLS3-AS1	-0.516992	0.358496	-2.19677	0.0410005	0.522855	-3.6532
NTF3	-1.61169	3.27449	-2.19647	0.0410248	0.522855	-3.65364
TMEM186	-0.673568	7.13182	-2.19609	0.0410564	0.522855	-3.65421
NR2C2AP	-0.809532	7.96861	-2.19606	0.0410591	0.522855	-3.65426
AUP1	-0.495661	10.3555	-2.19525	0.0411252	0.522855	-3.65546
BLOC1S3	-0.939724	7.41206	-2.19519	0.0411301	0.522855	-3.65555
OSBP	-0.504591	10.2798	-2.19441	0.0411942	0.522855	-3.65671
B4GALT4	-1.00529	9.4898	-2.19427	0.0412061	0.522855	-3.65692
IFIT1	-1.02704	9.46138	-2.19407	0.0412229	0.522855	-3.65723
SFXN1	-1.11112	8.57442	-2.19397	0.0412312	0.522855	-3.65737
SNRPA1	-0.944144	8.23129	-2.19373	0.0412506	0.522855	-3.65772
PAX8	-1.52353	4.78241	-2.19343	0.0412752	0.522855	-3.65817
C9orf152	-1.45414	6.53181	-2.1932	0.0412948	0.522855	-3.65852
GPR56	-0.918649	10.359	-2.19279	0.0413284	0.522855	-3.65912
TK1	-1.15038	7.2276	-2.19278	0.0413297	0.522855	-3.65915
FAM189B	-0.901117	7.58001	-2.19276	0.0413313	0.522855	-3.65918
SLC44A1	-1.18853	10.9254	-2.19239	0.0413613	0.522855	-3.65972
CLCF1	-1.45899	6.66436	-2.19228	0.041371	0.522855	-3.65989
RIPK3	-1.18696	7.26328	-2.19208	0.0413871	0.522855	-3.66018
LOC101927811	-0.854378	5.16725	-2.19174	0.0414152	0.522855	-3.66068
NOL3	-1.02998	7.7035	-2.19139	0.0414448	0.522855	-3.66122
ARF1	-0.757243	12.2749	-2.19022	0.0415417	0.522855	-3.66295
CCND1	-1.11048	10.7298	-2.18984	0.0415731	0.522855	-3.66351
PLEKHA6	-1.18711	9.13461	-2.18934	0.0416145	0.522855	-3.66425
PARP9	-1.21011	10.255	-2.18928	0.0416195	0.522855	-3.66434
TMEM63B	-1.04054	8.36925	-2.18916	0.0416299	0.522855	-3.66453
CST2	-2.64638	6.72109	-2.18839	0.0416938	0.522855	-3.66567
LGR5	-2.20307	5.34285	-2.18832	0.0417002	0.522855	-3.66578
ADM	-1.94012	6.61294	-2.1883	0.0417016	0.522855	-3.66581
SIRT6	-0.679596	7.36584	-2.1881	0.0417185	0.522855	-3.66611
PRRG1	-1.6712	7.95693	-2.18804	0.0417229	0.522855	-3.66619
NCKAP1	-0.954995	11.6067	-2.18766	0.0417548	0.522855	-3.66675
FAM166A	-0.839292	7.13965	-2.18728	0.0417869	0.522855	-3.66733
YIPF3	-0.549759	10.6516	-2.18662	0.0418415	0.522855	-3.6683
C6	1.77605	8.86561	2.18656	0.0418466	0.522855	-3.66839
TBRG4	-0.932598	8.78766	-2.18612	0.0418835	0.522855	-3.66904
MGAT4B	-1.12209	10.0128	-2.18612	0.0418835	0.522855	-3.66904
MRPS30	-0.836433	7.92328	-2.18593	0.0418996	0.522855	-3.66933
TM9SF1	-0.65099	10.0931	-2.18547	0.0419384	0.522855	-3.67001
TM6SF2	-1.4927	3.70139	-2.18534	0.0419491	0.522855	-3.6702
CBY3	0.620015	2.57916	2.18462	0.0420094	0.522855	-3.67127
LIG3	-0.704846	7.95289	-2.18437	0.0420304	0.522855	-3.67164
ACSL6	0.98679	4.7484	2.18434	0.042033	0.522855	-3.67169
TMEM82	-1.53939	1.30189	-2.18391	0.0420697	0.522855	-3.67234
THEM6	-0.660453	8.58794	-2.18363	0.0420927	0.522855	-3.67274
C14orf80	-1.13722	6.04398	-2.18342	0.0421109	0.522855	-3.67306
BICD1	-1.68443	6.86224	-2.18329	0.0421217	0.522855	-3.67325
CHMP4B	-0.982755	11.0162	-2.18302	0.0421439	0.522855	-3.67365
VEZT	-0.971477	10.2049	-2.18291	0.0421533	0.522855	-3.67381
BPNT1	-1.21091	9.10764	-2.18274	0.0421682	0.522855	-3.67407
ARHGEF34P	-0.804682	3.06218	-2.18267	0.0421741	0.522855	-3.67418
AADACL2	0.616993	0.308496	2.18238	0.0421978	0.522855	-3.6746
INTS8	-0.696673	9.2251	-2.18234	0.0422016	0.522855	-3.67466
ACOT4	-0.738534	6.0768	-2.18234	0.0422016	0.522855	-3.67466
RPN1	-0.805993	12.0231	-2.18208	0.0422235	0.522855	-3.67505
POLR2H	-0.831801	8.82545	-2.1818	0.0422469	0.522855	-3.67546
TFB2M	-0.640419	8.03363	-2.18156	0.0422674	0.522855	-3.67582
TREML3P	-1.1376	1.3688	-2.18075	0.0423361	0.522855	-3.67703
GBA	-0.753993	9.51801	-2.18061	0.0423479	0.522855	-3.67723
ADCYAP1	1.76377	6.18926	2.18029	0.0423751	0.522855	-3.67771
ANLN	-1.98137	7.36142	-2.17992	0.0424065	0.522855	-3.67826
HM13	-0.39165	10.9225	-2.17919	0.0424684	0.522855	-3.67934
CDCA7	-1.95922	6.4307	-2.17919	0.0424684	0.522855	-3.67934
ZNF215	-1.00374	5.37606	-2.17877	0.0425034	0.522855	-3.67996
DOLPP1	-0.624718	7.53799	-2.17861	0.0425175	0.522855	-3.6802
GAS2	1.00118	5.91804	2.17812	0.0425591	0.522855	-3.68093
LOC101928796	0.558496	0.379248	2.17809	0.0425618	0.522855	-3.68097
PACRG-AS1	0.558496	0.379248	2.17809	0.0425618	0.522855	-3.68097
ANTXR1	-2.06804	12.0177	-2.17796	0.0425724	0.522855	-3.68116
DHCR7	-0.961774	8.2194	-2.17787	0.0425804	0.522855	-3.6813
LINC00310	-1.35053	2.27364	-2.17775	0.0425906	0.522855	-3.68148
TCP10L	-1.09145	2.55113	-2.17709	0.0426464	0.522855	-3.68245
PAFAH2	-0.661299	8.44718	-2.17697	0.0426566	0.522855	-3.68263
PDXDC1	-0.666716	10.8471	-2.1766	0.042688	0.522855	-3.68317
KYNU	-1.76807	7.77778	-2.17529	0.0428002	0.522855	-3.68512
LOC644050	0.972247	1.5675	2.17487	0.0428364	0.522855	-3.68575
LOC100996634	0.962114	1.43955	2.17486	0.0428371	0.522855	-3.68576
DDX31	-0.783875	7.17511	-2.17482	0.0428403	0.522855	-3.68582
FAM3C	-0.857695	11.0247	-2.17473	0.0428477	0.522855	-3.68595
ADCK3	0.527296	9.68762	2.17436	0.0428792	0.522855	-3.68649
KIAA1211	-2.07392	7.56992	-2.17433	0.0428823	0.522855	-3.68654
TP53AIP1	-0.632193	0.574593	-2.17427	0.0428869	0.522855	-3.68663
SLITRK1	1.84024	2.95228	2.17423	0.0428908	0.522855	-3.68669
ZNF518A	-0.87183	8.83664	-2.17414	0.0428982	0.522855	-3.68682
TNFRSF11B	-2.08976	7.52212	-2.17412	0.0429001	0.522855	-3.68685
VIMP	-0.65322	10.0321	-2.17365	0.0429407	0.522855	-3.68756
MTMR8	-0.78213	4.12305	-2.17363	0.0429423	0.522855	-3.68758
TBX20	-1.37586	1.14643	-2.17356	0.0429482	0.522855	-3.68769
LPCAT2	-1.50381	9.24371	-2.17258	0.0430324	0.522855	-3.68914
NUDT4	-1.07616	4.47615	-2.17255	0.0430352	0.522855	-3.68919
IL17REL	-1.14594	1.32216	-2.17252	0.0430374	0.522855	-3.68923
TUBA1C	-1.47682	9.80432	-2.17248	0.0430408	0.522855	-3.68929
CDR2L	-1.61531	7.98535	-2.17236	0.043051	0.522855	-3.68946
KIAA1524	-1.54133	6.36805	-2.17196	0.0430853	0.522855	-3.69005
EPHX1	0.527828	10.3021	2.17167	0.0431101	0.522855	-3.69048
KCNA4	1.09944	0.98191	2.17121	0.0431497	0.522855	-3.69116
CACNB1	-1.10037	6.17462	-2.17109	0.0431603	0.522855	-3.69134
NTM	-2.56342	8.26068	-2.17096	0.0431717	0.522855	-3.69154
SHKBP1	-1.02442	9.05846	-2.17064	0.0431993	0.522855	-3.69201
MSX2	-1.58094	5.32571	-2.17043	0.043217	0.522855	-3.69232
SYNDIG1	-1.86822	5.78184	-2.17016	0.0432404	0.522855	-3.69272
TRIP13	-1.46494	5.40525	-2.1689	0.0433494	0.522855	-3.69459
SULF1	-2.55791	12.1612	-2.16881	0.0433572	0.522855	-3.69472
PNPLA7	0.52434	6.71826	2.16875	0.0433625	0.522855	-3.69481
ASAP2	-1.29839	9.24516	-2.16755	0.0434659	0.522855	-3.69658
USP3	-0.621735	9.07096	-2.1672	0.0434963	0.522855	-3.6971
TNFRSF12A	-1.48898	9.78812	-2.16699	0.043515	0.522855	-3.69742
LOC115110	-1.16665	5.39693	-2.16698	0.0435156	0.522855	-3.69743
ADAR	-1.03538	11.8734	-2.16641	0.043565	0.522855	-3.69827
HSD3B7	-0.822755	8.85191	-2.16629	0.043575	0.522855	-3.69844
ONECUT3	-1.89351	1.96819	-2.16595	0.043605	0.522855	-3.69895
AKAP1	-0.649188	9.34998	-2.16554	0.0436404	0.522855	-3.69955
TFRC	-1.21683	10.5493	-2.16531	0.0436609	0.522855	-3.6999
RCOR2	-1.22241	4.49938	-2.1649	0.0436967	0.522855	-3.70051
IL36B	-1.28424	0.800614	-2.16458	0.0437238	0.522855	-3.70097
FLAD1	-0.932566	8.28439	-2.16454	0.0437278	0.522855	-3.70104
PLA2G4D	-0.939874	1.45132	-2.16424	0.0437534	0.522855	-3.70147
OPLAH	-0.573295	7.00133	-2.16375	0.043797	0.522855	-3.70221
DDIT3	-0.862157	8.63799	-2.1637	0.0438007	0.522855	-3.70227
PTK7	-1.48602	9.92631	-2.16366	0.0438048	0.522855	-3.70234
CCDC69	0.790293	9.64189	2.16334	0.0438325	0.522855	-3.70281
ADH1B	1.85265	10.5078	2.16332	0.0438339	0.522855	-3.70284
EXO1	-1.69244	4.55347	-2.16329	0.0438366	0.522855	-3.70288
SCAMP5	0.571208	8.7734	2.1628	0.0438796	0.522855	-3.70361
BPIFB1	-2.8022	4.59712	-2.16243	0.0439117	0.522855	-3.70415
LINC01127	-1.02467	1.22933	-2.16215	0.0439368	0.522855	-3.70457
GLRX2	-1.03284	6.63964	-2.16198	0.0439513	0.522855	-3.70482
FAM172BP	-1.2949	1.96102	-2.16188	0.0439603	0.522855	-3.70497
LINC00589	-0.775489	0.878433	-2.1612	0.0440195	0.522855	-3.70597
TM9SF4	-0.755536	9.93013	-2.16106	0.0440314	0.522855	-3.70617
ARL6IP1	-1.09153	11.962	-2.16086	0.0440494	0.522855	-3.70647
MOGS	-0.726583	9.08457	-2.16061	0.0440716	0.522855	-3.70685
ZNF841	-1.04322	7.2004	-2.16006	0.0441196	0.522855	-3.70766
ZFP64	-0.913981	7.26766	-2.16005	0.0441204	0.522855	-3.70767
DTL	-1.49639	5.9555	-2.15947	0.0441718	0.522855	-3.70853
ALDH18A1	-0.485782	10.3443	-2.1594	0.0441774	0.522855	-3.70863
ANKZF1	-0.759693	8.1694	-2.15853	0.0442546	0.522855	-3.70992
DNAH2	-1.87522	5.09447	-2.15791	0.0443091	0.522855	-3.71083
SPATS2L	-1.15043	11.1079	-2.15787	0.0443125	0.522855	-3.71089
CCDC134	-0.605231	5.38416	-2.15722	0.0443697	0.522855	-3.71185
PRICKLE3	-1.03113	5.99676	-2.15713	0.0443781	0.522855	-3.71199
FOXF2	-1.82616	6.21894	-2.15641	0.0444416	0.522855	-3.71305
TMUB1	-0.472825	8.53997	-2.15617	0.0444628	0.522855	-3.7134
SMIM5	-1.2173	4.93156	-2.1561	0.0444687	0.522855	-3.7135
HOXC8	-2.00222	3.35771	-2.15602	0.0444761	0.522855	-3.71362
POLR2J	-0.637932	7.48724	-2.15597	0.0444807	0.522855	-3.7137
MVP	-1.18301	11.2989	-2.15595	0.0444817	0.522855	-3.71372
EPDR1	-1.02831	8.97806	-2.15542	0.0445293	0.522855	-3.71451
KRT3	-0.658496	0.587744	-2.15518	0.0445501	0.522855	-3.71486
PTPLB	-0.868773	7.92995	-2.15492	0.0445732	0.522855	-3.71524
CPOX	-1.12349	7.99132	-2.1548	0.0445842	0.522855	-3.71542
ARHGAP39	-0.750065	6.27399	-2.15455	0.0446057	0.522855	-3.71578
NAPEPLD	-0.864245	8.50022	-2.15451	0.0446093	0.522855	-3.71584
CKAP2L	-1.52815	5.04176	-2.15379	0.0446734	0.522855	-3.71691
GPI	-1.11493	11.1219	-2.15355	0.0446946	0.522855	-3.71726
EFNB2	-1.62913	9.12126	-2.15344	0.044705	0.522855	-3.71743
LOC101928303	0.800643	1.39805	2.15341	0.0447069	0.522855	-3.71746
POC1B	-1.14081	8.30741	-2.15291	0.0447521	0.522855	-3.71821
STX1A	-1.31513	6.65991	-2.15287	0.0447552	0.522855	-3.71826
LOC101926960	1.03923	0.519616	2.15283	0.0447592	0.522855	-3.71833
GTPBP2	-0.951136	9.14079	-2.15276	0.0447651	0.522855	-3.71843
MIR4497	-1.16091	1.92964	-2.15271	0.0447698	0.522855	-3.7185
LINC00115	-0.902048	4.37087	-2.15224	0.0448117	0.522855	-3.7192
ATP1A1	-0.613004	13.632	-2.15182	0.0448491	0.522855	-3.71982
PRKCI	-1.21252	9.23557	-2.15169	0.0448609	0.522855	-3.72001
STRA6	-2.45796	6.95213	-2.15128	0.0448968	0.522855	-3.7206
DNAJC2	-0.821673	8.74787	-2.15093	0.0449286	0.522855	-3.72113
PARP4	-1.18755	10.8268	-2.1508	0.0449397	0.522855	-3.72131
FGF10-AS1	0.929921	1.57264	2.15062	0.044956	0.522855	-3.72158
PNPLA1	-1.13475	1.74584	-2.15026	0.0449878	0.522855	-3.72211
LINC00601	-0.832193	0.674593	-2.15004	0.0450076	0.522855	-3.72243
PSMD3	-0.842555	10.069	-2.15004	0.0450082	0.522855	-3.72244
PTPRVP	-0.85101	1.2425	-2.14999	0.0450128	0.522855	-3.72252
RASSF6	-0.929866	8.18637	-2.14997	0.045014	0.522855	-3.72254
TSPAN15	-1.34727	9.58837	-2.1497	0.0450385	0.522855	-3.72294
LOC100506274	-0.6	0.5	-2.14969	0.0450391	0.522855	-3.72295
AQP9	-2.29797	6.35629	-2.14955	0.0450518	0.522855	-3.72316
CNNM2	-0.79875	7.09232	-2.14938	0.0450669	0.522855	-3.72341
IGFBP1	-2.47678	3.1995	-2.14931	0.0450728	0.522855	-3.7235
TARS	-0.569058	10.7768	-2.14908	0.0450939	0.522855	-3.72385
SAPCD2	-1.52675	5.67616	-2.14894	0.0451063	0.522855	-3.72405
MIR3185	-0.958871	0.679436	-2.14891	0.045109	0.522855	-3.7241
SMG1P5	-1.01095	3.13642	-2.14871	0.0451267	0.522855	-3.72439
THRSP	2.14151	3.98611	2.14865	0.0451328	0.522855	-3.72449
SCUBE3	-2.47504	4.80838	-2.14797	0.0451936	0.522855	-3.72549
MICAL2	-1.25797	11.0019	-2.14759	0.0452278	0.522855	-3.72605
HTR1B	-1.24448	2.02061	-2.14728	0.0452558	0.522855	-3.72651
WDHD1	-1.19562	6.86074	-2.14713	0.0452693	0.522855	-3.72673
RNASE1	1.32293	13.3599	2.14665	0.0453118	0.522855	-3.72742
GRIP2	-1.4459	5.82033	-2.14628	0.0453451	0.522855	-3.72797
MAB21L3	-0.959514	1.47045	-2.14597	0.0453729	0.522855	-3.72842
TPSG1	-1.26573	2.99441	-2.14574	0.0453939	0.522855	-3.72877
MRPL14	-0.9166	8.73717	-2.14568	0.0453997	0.522855	-3.72886
MXD3	-0.521836	10.3067	-2.14551	0.0454152	0.522855	-3.72911
LCLAT1	-0.682068	8.39568	-2.14517	0.0454451	0.522855	-3.7296
SMG5	-0.892801	9.84738	-2.14453	0.0455029	0.522855	-3.73054
APLP2	-1.14139	12.9156	-2.14439	0.045516	0.522855	-3.73076
STARD10	-0.507085	9.81567	-2.14437	0.0455176	0.522855	-3.73078
CANX	-0.66995	13.7249	-2.14366	0.0455818	0.522855	-3.73183
SUN1	-1.01789	10.4166	-2.14357	0.0455905	0.522855	-3.73197
MRPL55	-0.694134	8.07522	-2.14296	0.045645	0.522855	-3.73285
TPX2	-1.71721	6.80237	-2.14278	0.0456616	0.522855	-3.73312
LOC101928489	-1.30891	2.68788	-2.14231	0.0457044	0.522855	-3.73382
HGS	-0.828474	9.58505	-2.14229	0.0457058	0.522855	-3.73384
CTTN	-0.992341	11.2453	-2.14199	0.0457331	0.522855	-3.73428
MKI67	-1.61554	7.77915	-2.14163	0.045766	0.522855	-3.73481
EPPK1	-1.6315	6.87218	-2.1416	0.0457689	0.522855	-3.73486
TPM3	-0.857581	12.4942	-2.14149	0.0457792	0.522855	-3.73503
TMC6	-1.18093	8.94163	-2.1412	0.0458053	0.522855	-3.73545
HOXC6	-1.77145	4.61473	-2.14118	0.0458073	0.522855	-3.73548
IL11	-2.19488	4.28904	-2.14021	0.0458955	0.522855	-3.73691
HPRT1	-0.579838	9.0477	-2.14	0.0459139	0.522855	-3.7372
CDC45	-1.60606	4.69397	-2.13954	0.0459563	0.522855	-3.73789
IRAK2	-1.43811	7.00822	-2.13944	0.0459654	0.522855	-3.73803
DLGAP5	-1.63423	5.99576	-2.13921	0.0459864	0.522855	-3.73837
SNORA25	-0.805247	1.83661	-2.13914	0.0459928	0.522855	-3.73848
TM9SF2	-0.73815	12.1836	-2.13913	0.0459939	0.522855	-3.73849
EHHADH	-0.581741	8.11045	-2.13909	0.0459973	0.522855	-3.73855
MT1M	1.14241	7.21269	2.13898	0.0460072	0.522855	-3.73871
KCTD16	0.896575	5.40751	2.13884	0.0460205	0.522855	-3.73892
MRPL38	-0.542655	8.32207	-2.13783	0.0461128	0.522855	-3.74041
PRLR	0.970633	7.46087	2.13689	0.0461981	0.522855	-3.74178
MECOM	-0.556692	9.66219	-2.13655	0.0462298	0.522855	-3.74228
MLKL	-0.978891	7.86646	-2.13628	0.0462542	0.522855	-3.74267
LINC01301	-1.09757	2.4324	-2.1362	0.0462618	0.522855	-3.74279
PMAIP1	-1.87366	6.7664	-2.13594	0.0462857	0.522855	-3.74318
KIF2C	-1.49046	6.01865	-2.13561	0.046316	0.522855	-3.74366
PRELID1	-0.496701	10.8459	-2.13522	0.0463517	0.522855	-3.74423
TGFBI	-1.90856	11.393	-2.13482	0.0463882	0.522855	-3.74482
HERC6	-0.928534	8.40015	-2.13448	0.0464195	0.522855	-3.74531
GRN	-1.20787	12.1945	-2.13436	0.0464311	0.522855	-3.7455
STYXL1	-0.493016	8.55667	-2.13405	0.0464597	0.522855	-3.74596
GORAB	-0.967422	7.66965	-2.13364	0.0464975	0.522855	-3.74656
LSM12	-0.739787	9.32543	-2.13316	0.0465414	0.522855	-3.74726
TMEM144	-0.885163	8.16968	-2.13299	0.0465573	0.522855	-3.74751
PARP14	-1.2635	10.4915	-2.13279	0.0465759	0.522855	-3.7478
CCDC9	-0.51112	8.34848	-2.13274	0.0465797	0.522855	-3.74786
CCDC141	1.5062	5.26857	2.13207	0.0466418	0.522855	-3.74885
CASKIN1	-0.942397	7.37967	-2.13204	0.0466449	0.522855	-3.7489
NMUR2	-2.03565	2.33254	-2.13176	0.0466704	0.522855	-3.74931
DDX56	-0.674862	9.0698	-2.13166	0.0466799	0.522855	-3.74946
C1orf95	1.40178	4.84343	2.1315	0.0466951	0.522855	-3.7497
PTTG1IP	-1.14727	12.1927	-2.13108	0.0467334	0.522855	-3.7503
ZNF600	-0.925277	6.81754	-2.13107	0.0467344	0.522855	-3.75032
EDIL3	-2.07956	9.60146	-2.1308	0.0467592	0.522855	-3.75071
RTKN	-0.797471	8.17353	-2.13035	0.046801	0.522855	-3.75137
PROSER2	-0.897489	6.87144	-2.13004	0.0468303	0.522855	-3.75184
STARD4-AS1	-1.588	8.16485	-2.12983	0.0468494	0.522855	-3.75214
RNF149	-1.04768	9.68166	-2.12938	0.046891	0.522855	-3.7528
ALDH3A1	-2.14787	4.4951	-2.12899	0.0469271	0.522855	-3.75337
CTHRC1	-2.47003	10.6821	-2.12828	0.0469938	0.522855	-3.75442
CCDC74A	-1.34587	5.88022	-2.12775	0.0470425	0.522855	-3.75518
PSMD11	-0.874219	9.74005	-2.12773	0.0470443	0.522855	-3.75521
SMIM24	-1.85759	7.34523	-2.12762	0.0470546	0.522855	-3.75537
METTL21B	-0.277657	7.92096	-2.12749	0.0470672	0.522855	-3.75557
DND1	-0.848109	6.28883	-2.12726	0.0470886	0.522855	-3.75591
KIAA1522	-0.834498	10.1229	-2.12693	0.0471192	0.522855	-3.75639
FER1L6-AS1	-0.458496	0.329248	-2.12687	0.0471249	0.522855	-3.75648
FMR1NB	-0.458496	0.329248	-2.12687	0.0471249	0.522855	-3.75648
HIST1H2AL	-0.458496	0.329248	-2.12687	0.0471249	0.522855	-3.75648
KRT31	-0.458496	0.329248	-2.12687	0.0471249	0.522855	-3.75648
SLC2A7	-0.458496	0.329248	-2.12687	0.0471249	0.522855	-3.75648
MYZAP	0.931822	5.71368	2.12683	0.0471283	0.522855	-3.75653
AREG	-2.22276	4.61806	-2.12639	0.0471694	0.522855	-3.75718
ZNF598	-0.573141	8.55132	-2.12626	0.0471821	0.522855	-3.75738
GPR152	-1.20471	1.79748	-2.12622	0.0471857	0.522855	-3.75743
NSUN5P1	-0.726775	5.19701	-2.12577	0.0472276	0.522855	-3.75809
ATP10A	-2.24576	7.28031	-2.12562	0.0472411	0.522855	-3.7583
SHROOM1	-0.931028	7.30252	-2.12523	0.0472783	0.522855	-3.75888
LOC101927217	-0.870275	1.89136	-2.12478	0.0473204	0.522855	-3.75954
ZSWIM4	-1.22938	7.37756	-2.12461	0.0473363	0.522855	-3.75979
CDH10	1.34175	3.33154	2.1246	0.0473372	0.522855	-3.7598
LEF1	-2.35764	7.54799	-2.12434	0.0473611	0.522855	-3.76018
RSPRY1	-0.650986	8.62531	-2.12415	0.047379	0.522855	-3.76046
GDPD2	-1.69352	2.64513	-2.12393	0.0474001	0.522855	-3.76079
PDZD8	-0.957133	9.02983	-2.12382	0.0474104	0.522855	-3.76095
DDX27	-0.833672	9.233	-2.12286	0.0475	0.522855	-3.76235
C5orf46	-2.37918	5.12773	-2.12284	0.0475018	0.522855	-3.76237
CALML4	-1.25444	8.55952	-2.12271	0.0475139	0.522855	-3.76256
NHLRC1	-0.557907	5.37795	-2.12268	0.0475167	0.522855	-3.76261
GCC2	-0.985295	9.90177	-2.12255	0.0475298	0.522855	-3.76281
ANKRD62P1-PARP4P3	0.516992	0.458496	2.12226	0.0475566	0.522855	-3.76323
APOF	0.516992	0.458496	2.12226	0.0475566	0.522855	-3.76323
ZFP62	-0.719833	8.60041	-2.1221	0.0475719	0.522855	-3.76346
GPRC5D	-0.979928	2.45208	-2.1215	0.0476283	0.522855	-3.76434
MRPL2	-0.667107	7.96838	-2.12133	0.0476442	0.522855	-3.76459
TGIF1	-1.1489	9.08748	-2.12085	0.0476898	0.522855	-3.76529
CA9	-2.65756	6.22848	-2.12055	0.0477172	0.522855	-3.76572
MED15	-0.97574	9.38694	-2.12045	0.0477267	0.522855	-3.76587
EME2	-1.10484	3.29793	-2.12033	0.0477385	0.522855	-3.76605
TMEM141	-0.888957	9.54787	-2.12027	0.0477441	0.522855	-3.76614
BACE1	0.609665	10.9362	2.11984	0.0477843	0.522855	-3.76676
EIF5A2	-1.44716	7.59445	-2.11969	0.047799	0.522855	-3.76699
NCSTN	-0.73185	10.4867	-2.11962	0.0478054	0.522855	-3.76708
CCDC68	-1.3087	6.78693	-2.11935	0.0478315	0.522855	-3.76749
ARAF	-0.556137	9.31372	-2.11931	0.0478352	0.522855	-3.76755
RRNAD1	-0.579536	7.97109	-2.11923	0.0478421	0.522855	-3.76765
EDEM3	-0.865468	10.3654	-2.11918	0.0478473	0.522855	-3.76773
LOC100131496	-1.0253	2.49176	-2.11865	0.0478975	0.522855	-3.76851
HSPBP1	-0.789107	8.51866	-2.11805	0.0479537	0.522855	-3.76938
RUFY4	-1.04845	2.13785	-2.11685	0.0480678	0.522855	-3.77113
MIR548Q	-1.10916	2.36043	-2.11683	0.04807	0.522855	-3.77117
SAMD9L	-1.43598	9.38093	-2.11679	0.0480735	0.522855	-3.77122
SYMPK	-0.899967	9.54175	-2.1163	0.0481202	0.522855	-3.77194
[truncated: 23,370 more rows]
