# Supplementary material for: Identification of DDX31 as a Potential Oncogene of Invasive Metastasis and Proliferation in PDAC
Source: Front Cell Dev Biol. 2022 Feb 14;10:762372. doi: 10.3389/fcell.2022.762372 (PMC8883474; doi:10.3389/fcell.2022.762372)
Supplement: Supplementary file 16 [file Table8.XLS]

## Sheet: Sheet1
	1	2	3	4	5	6	7	8	9	10	11	12
A	0.053	0.051	0.05	0.05	0.052	0.05	0.05	0.05	0.051	0.05	0.051	0.056	450
B	0.05	0.398	0.338	0.358	0.19	0.05	0.05	0.05	0.051	0.051	0.051	0.05	450
C	0.05	0.336	0.344	0.337	0.19	0.051	0.051	0.052	0.052	0.051	0.054	0.05	450
D	0.051	0.354	0.333	0.357	0.186	0.051	0.053	0.052	0.05	0.051	0.052	0.051	450
E	0.051	0.366	0.327	0.352	0.121	0.052	0.052	0.051	0.051	0.05	0.06	0.051	450
F	0.051	0.306	0.345	0.343	0.119	0.051	0.051	0.054	0.052	0.05	0.054	0.06	450
G	0.051	0.314	0.334	0.351	0.118	0.05	0.05	0.05	0.052	0.051	0.05	0.052	450
H	0.053	0.05	0.052	0.051	0.051	0.05	0.05	0.052	0.052	0.05	0.05	0.053	450
			0.338	0.358	0.19			0.397		0.197		0.364	0.338		0.201
		0.336	0.344	0.337	0.19		0.358			0.196		0.384	0.395	0.351	0.2
		0.354	0.333	0.357	0.186		0.337	0.394	0.389	0.193					0.199
		0.366		0.352			0.332	0.358	0.396			0.377	0.393	0.367
				0.343				0.368	0.368			0.372	0.35	0.35
		0.314	0.334	0.351			0.378		0.344					0.346
		0.3425	0.33725	0.349667	0.188667		0.35125	0.37925	0.37425	0.195333		0.37425	0.369	0.3535	0.2
	0	0.153833	0.148583	0.161			0.155917	0.183917	0.178917			0.17425	0.169	0.1535
	24	0.5185	0.56825	0.749			0.532667	0.563917	0.745917			0.527083	0.565083	0.745833
	48	0.909167	0.926167	1.37017			0.90425	0.9105	1.32425			0.746667	0.715167	1.37567
	72	1.16192	1.15267	1.64017			1.28363	1.26337	1.68188			1.25608	1.29608	1.75212
	WT					VECTOR				DDX31
	0	0.153833	0.155917	0.17425		0.148583	0.183917	0.169		0.161	0.178917	0.1535
	24	0.5185	0.532667	0.527083		0.56825	0.563917	0.565083		0.749	0.745917	0.745833
	48	0.909167	0.90425	0.746667		0.926167	0.9105	0.715167		1.37017	1.32425	1.37567
	72	1.16192	1.28363	1.25608		1.15267	1.26337	1.29608		1.64017	1.68188	1.75212
		3.37054	3.41635	3.02487		3.82446	3.06615	3.34369		4.65218	4.16907	4.85885
		7.55313	5.79956	4.28503		6.23333	4.9506	4.23176		8.51037	7.40148	8.962
		7.55313	8.23275	7.20851		7.75775	6.86927	7.66913		10.1874	9.40031	11.4145
