# Supplementary material for: Identification of DDX31 as a Potential Oncogene of Invasive Metastasis and Proliferation in PDAC
Source: Front Cell Dev Biol. 2022 Feb 14;10:762372. doi: 10.3389/fcell.2022.762372 (PMC8883474; doi:10.3389/fcell.2022.762372)
Supplement: Supplementary file 19 [file Table9.XLS]

## Sheet: Sheet1
	1	2	3	4	5	6	7	8	9	10	11	12
A	0.059	0.052	0.051	0.051	0.052	0.05	0.051	0.051	0.051	0.05	0.054	0.057	450
B	0.052	0.272	0.256	0.321	0.268	0.321	0.347	0.245	0.264	0.113	0.188	0.05	450
C	0.051	0.28	0.248	0.332	0.308	0.334	0.431	0.355	0.395	0.117	0.19	0.053	450
D	0.056	0.264	0.248	0.336	0.291	0.313	0.443	0.35	0.389	0.116	0.189	0.051	450
E	0.054	0.266	0.251	0.162	0.306	0.295	0.392	0.308	0.32	0.113	0.188	0.051	450
F	0.052	0.259	0.229	0.141	0.137	0.262	0.333	0.237	0.263	0.116	0.19	0.052	450
G	0.051	0.231	0.231	0.138	0.134	0.266	0.332	0.234	0.262	0.115	0.186	0.051	450
H	0.054	0.051	0.054	0.052	0.051	0.051	0.051	0.056	0.054	0.051	0.056	0.054	450
0		0.282	0.286	0.321	0.188		0.257	0.35	0.273	0.18		0.276	0.276	0.274	0.179
		0.29	0.289	0.334	0.19		0.258	0.224	0.266	0.18		0.27	0.272	0.264	0.178
		0.284	0.288	0.313	0.189		0.252	0.251	0.255	0.179		0.272	0.281	0.261	0.177
		0.286	0.281	0.295			0.256	0.353	0.263			0.264	0.29	0.261
		0.289	0.293	0.262			0.253	0.217	0.263			0.274	0.217	0.265
		0.271	0.27	0.266			0.224	0.365	0.265			0.222	0.22	0.265
24		0.644	0.511	0.718	0.188		0.429	0.475	0.753	0.18		0.512	0.557	0.543	0.178
		0.611	0.455	0.729	0.19		0.567	0.574	0.736	0.181		0.549	0.486	0.65	0.179
		0.516	0.461	0.722	0.186		0.309	0.564	0.756	0.179		0.56	0.55	0.546	0.177
		0.468	0.481	0.723			0.562	0.429	0.747			0.547	0.574	0.643
		0.493	0.657	0.736			0.569	0.416	0.768			0.532	0.511	0.673
		0.652	0.46	0.749			0.503	0.583	0.727			0.527	0.474	0.565
48		1.338	1.364	1.364	0.203		1.139	1.221	1.518	0.191		0.969	0.921	1.528	0.195
		1.204	1.232	1.559	0.243		1.148	1.161	1.65	0.191		0.95	1.041	1.479	0.205
		1.111	1.143	1.469	0.194		1.181	1.223	1.635	0.186		1.188	1.028	1.529	0.203
		1.185	1.085	1.437			1.24	1.255	1.518			0.984	0.982	1.518
		1.113	1.119	1.467			1.24	1.2	1.502			1.002	1.02	1.512
		1.325	1.112	1.487			1.227	1.148	1.474			0.919	0.848	1.357
72		1.433	1.154	2.168	0.179		1.302	1.393	1.754	0.185		1.418	1.404	0.088
		1.422	1.473	2.251	0.188		1.465	1.419	2.201	0.183		1.413	1.486	2.039
		1.413	1.467	2.296	0.189		1.344	1.358	2.1	0.184		1.514	1.23	1.786
		1.49	1.471	2.166			1.432	1.463	2.33			1.499	1.49	2.04	0.188
		1.436	1.462	2.201			1.417	1.48	2.049			1.316	1.449	1.944	0.183
		1.42	1.466	2.243			1.389	1.454	1.774			1.353	1.415	2.01	0.181
	0	0.282	0.286	0.321	0.188		0.257	0.35		0.18			0.276		0.179
		0.29	0.289		0.19			0.224	0.266	0.18		0.27	0.272	0.264	0.178
		0.284	0.288	0.313	0.189		0.252	0.251		0.179		0.272	0.281	0.261	0.177
		0.286	0.281	0.295			0.256	0.353	0.263			0.264
		0.289	0.293				0.253		0.263			0.274		0.265
		0.271	0.27	0.266					0.265				0.22	0.265
		0.283667	0.2845	0.29875	0.189		0.2545	0.2945	0.26425	0.179667		0.27	0.26225	0.26375	0.178
		0.0946667	0.0955	0.10975			0.0748333	0.114833	0.0845833			0.092	0.08425	0.08575
	24	0.644	0.511		0.188		0.429	0.475	0.753	0.18			0.557		0.178
		0.611	0.455	0.729	0.19		0.567	0.574	0.736	0.181				0.65	0.179
		0.516	0.461	0.722	0.186			0.564	0.756	0.179		0.56	0.55	0.546	0.177
			0.481	0.723			0.562	0.429	0.747			0.547		0.643
		0.493		0.736								0.532	0.511
							0.503					0.527	0.474	0.565
		0.566	0.477	0.7275	0.188		0.51525	0.5105	0.748	0.18		0.5415	0.523	0.601	0.178
		0.378	0.289	0.5395			0.33525	0.3305	0.568			0.3635	0.345	0.423
					0.203			1.221	1.518	0.191		0.969	0.921	1.528	0.195
		1.204	1.232		0.243		1.148			0.191				1.479	0.205
			1.143	1.469	0.194		1.181	1.223	1.635	0.186			1.028		0.203
		1.185		1.437					1.518			0.984	0.982	1.518
		1.113	1.119	1.467			1.24	1.2	1.502			1.002	1.02	1.512
		1.325	1.112	1.487			1.227	1.148				0.919
		1.20675	1.1515	1.465	0.213333		1.199	1.198	1.54325	0.189333		0.9685	0.98775	1.50925	0.201
		0.993417	0.938167	1.25167	3.33333e-07		1.00967	1.00867	1.35392			0.7675	0.78675	1.30825
		1.433			0.179			1.393	1.754	0.185		1.418	1.404
		1.422	1.473	2.251	0.188			1.419	2.201	0.183		1.413	1.486
			1.467		0.189		1.344		2.1	0.184				1.786
				2.166			1.432	1.463	2.33			1.499		2.04	0.188
		1.436	1.462	2.201			1.417		2.049				1.449	1.944	0.183
		1.42	1.466	2.243			1.389	1.454	1.774			1.353	1.415	2.01	0.181
		1.42775	1.467	2.21525	0.185333		1.3955	1.43225	2.03467	0.184		1.42075	1.4385	1.945	0.184
		1.24242	1.28167	2.02992			1.2115	1.24825	1.85067			1.23675	1.2545	1.761	0
	0	0.0946667	0.0955	0.10975			0.0748333	0.114833	0.0845833			0.092	0.08425	0.08575
	24	0.378	0.289	0.5395			0.33525	0.3305	0.568			0.3635	0.345	0.423
	48	0.993417	0.938167	1.25167			1.00967	1.00867	1.35392			0.7675	0.78675	1.30825
	72	1.24242	1.28167	2.02992			1.2115	1.24825	1.85067			1.23675	1.2545	1.761
			WT					VECTOR					DDX31
	0	0.0946667	0.0748333	0.092			0.0955	0.114833	0.08425			0.10975	0.0845833	0.08575
	24	0.378	0.33525	0.3635			0.289	0.3305	0.345			0.5395	0.568	0.423
	48	0.993417	1.00967	0.7675			0.938167	1.00867	0.78675			1.25167	1.35392	1.30825
	72	1.24242	1.2115	1.23675			1.28167	1.24825	1.2545			2.02992	1.85067	1.761
		3.99296	4.47996	3.95109			3.02618	2.87808	4.09496			4.91572	6.71527	4.93294
		10.4938	13.4922	8.34239			9.82374	8.78375	9.33828			11.4047	16.0069	15.2566
		13.1241	16.1893	13.4429			13.4206	10.8701	14.8902			18.4958	21.8798	20.5364
